# Supplementary material for: Trends in Prevalence, Awareness, Treatment and Control of Hypertension during 2001-2010 in an Urban Elderly Population of China
Source: PLoS One. 2015 Aug 4;10(8):e0132814. doi: 10.1371/journal.pone.0132814 (PMC4524712; doi:10.1371/journal.pone.0132814)
Supplement: S1 Dataset — It contains the raw data of 4,346 participants (2,272 participants in 2001 and 2,074 participants in 2010) with 22 variables. Including investigation year (2001, 2010), code, gender (male, female), age, education years (0–6, 7–9, 10–12, 13–16, ≥17 years), marriage status (married, single, divorce, widowed), height (m), weight (kg), waist (cm), hip (cm), SBP (mmHg), DBP (mmHg), TC (mmol/l), TG (mmol/l), HDL-C (mmol/l), LDL-C (mmol/l), FPG (mmol/l), physical exercise (< 1 h/d, ≥1 h/d), smoking status, drinking status, family history of hypertension and doctor-diagnosed CVD. (XLS) [file pone.0132814.s001.xls]

## Sheet: Sheet1
investigationyear	code	gender	age	education	marriage	height	weight	waist	hip	physical	smoking	drinking	hypfam	CHDhis	sbp	dbp	fpg	tc	hdl	ldl	tg
2001	1	1	78	4	2	1.63	66	95	103	1	1	1	0	1	132	84	5.57	4.86	1.11	3.47	1.86
2001	2	1	74	2	5	1.6	63	86	106	2	2	0	0	2	156	78	6.05	4.11	1.53	2.37	1.17
2001	4	1	60	1	2	1.65	70	84	103	2	2	0	0	2	128	78	4.93	4.36	1.25	2.95	1.12
2001	6	2	70	1	2	1.56	53	70	95	3	2	0	1	1	176	90	6.72	4.86	1.26	3.8	1.1
2001	7	2	68	3	2	1.49	50	83	98	1	2	0	1	1	182	90	5.95	5.13	1.83	3.31	1.04
2001	8	1	72	1	2	1.71	75	92	105	2	2	0	0	1	180	78	7.09	4.76	1.1	3.82	0.92
2001	9	2	66	1	2	1.56	67	91	104	1	1	0	1	2	132	84	5.61	6.02	1.17	2.74	7.33
2001	10	2	72	3	5	1.45	57	78	103	0	2	0	0	1	170	100	6.7	4.24	0.96	2.26	2.57
2001	11	2	71	4	5	1.53	55	82	98	4	2	1	0	1	172	90	5.77	5.88	1.33	4.6	1.07
2001	12	2	72	1	5	1.53	48	65	93	2	2	1	0	2	116	60	5.5	4.44	1.62	2.73	1.1
2001	13	1	76	2	2	1.65	78	96	111	2	2	1	0	1	160	80	5.71	4.34	1.2	2.86	1.78
2001	14	2	70	2	2	1.55	61	76	103	1	2	0	0	1	126	80	5.54	5.59	1.95	3.95	1.01
2001	15	2	65	2	2	1.66	65	76	102	2	2	1	0	1	90	58	5.27	5.71	2.32	3.88	0.53
2001	16	1	70	1	2	1.7	62	83	96	1	2	0	0	2	110	60	5.61	5.31	1.46	3.83	1.86
2001	17	2	70	2	5	1.56	57	76	97	2	2	0	0	2	160	90	6.04	6.95	1.63	5.91	1.7
2001	18	1	72	1	2	1.66	75	92	105	2	2	0	0	2	130	20	5.65	6.44	1.68	4.93	1.25
2001	19	2	70	2	2	1.56	65	83	105	1	2	0	1	1	146	70	5.2	5.45	1.53	3.41	1.68
2001	20	1	69	1	2	1.72	80	93	106	3	1	0	0	2	144	90	5.55	3.63	0.91	2.03	1.45
2001	21	1	72	1	2	1.71	70	95	101	1	2	1	1	2	130	80	6.61	6.07	2.02	4.72	0.99
2001	22	2	61	1	2	1.7	62	75	100	1	2	0	1	2	130	84	5.68	4.88	1.27	3.52	1.06
2001	23	1	69	2	2	1.69	76	107	101	3	2	0	1	2	130	80	5.77	5.56	1.26	3.83	1.59
2001	24	2	67	2	2	1.55	67	81	107	1	2	0	1	1	158	92	5.77	5.58	1.72	3.83	0.97
2001	25	2	61	3	2	1.64	65	81	99	1	2	0	0	1	150	80	6.19	4.64	1.15	3.47	0.79
2001	26	1	69	1	2	1.62	60	82	97	1	2	0	0	1	120	70	5.58	5.31	1.16	3.44	1.09
2001	27	2	68	2	2	1.56	55	80	96	1	2	0	1	1	120	68	8.18	6.21	0.98	1.34	9.57
2001	28	1	75	2	2	1.67	60	75	96	1	2	0	0	1	150	78	5.21	4.36	1.42	2.56	0.67
2001	29	2	68	3	2	1.58	68	85	107	2	2	0	0	2	138	80	5.3	5.56	1.36	3.56	3.37
2001	30	2	68	2	2	1.55	73	92	114	2	2	0	1	2	134	84	5.74	7.88	1.81	6.47	1.41
2001	31	1	79	2	2	1.72	88	101	108	2	2	0	0	1	120	70	5.74	4.33	1.2	3.09	0.99
2001	32	1	70	2	2	1.72	85	94	109	0	2	1	0	1	140	80	5.04	5.84	1.33	4.22	1
2001	33	2	67	3	2	1.5	66	92	110	0	2	0	0	2	144	80	5.88	4.42	1.42	3.02	0.92
2001	34	2	63	4	5	1.54	70	85	111	1	2	0	0	1	130	80	5.39	5.41	1.1	4.27	1.18
2001	35	2	65	3	2	1.59	66	83	103	1	2	0	0	2	126	64	9.05	5.66	1.32	4.02	1.59
2001	36	1	72	2	2	1.73	78	95	102	1	2	1	0	1	140	80	6.72	5.97	1.42	4.49	1.83
2001	37	1	74	2	2	1.67	74	91	106	1	2	1	0	1	130	80	6.08	4.51	1.14	2.89	1.44
2001	38	2	64	2	2	1.65	70	81	108	1	2	1	1	2	158	84	5.13	4.6	1.5	3.23	0.53
2001	39	1	72	2	2	1.66	78	93	105	1	2	0	1	1	134	80	6.19	5.12	1.39	3.16	1.36
2001	40	2	70	2	2	1.48	54	73	97	2	2	0	0	1	160	88	5.57	6.14	2.08	3.8	0.62
2001	41	1	73	1	1	1.78	86	97	110	4	2	0	0	2	130	70	5.41	4.22	1.28	2.46	1.09
2001	42	2	62	3	2	1.57	59	73	97	2	2	0	0	2	154	74	5.54	5.68	1.73	3.6	1.65
2001	43	1	70	1	2	1.69	70	85	100	1	2	0	0	1	130	80	6.16	4.93	1.24	2.84	2.08
2001	44	2	70	1	2	1.61	70	90	103	1	2	0	0	1	140	76	5.96	6.18	1.71	3.97	1.4
2001	45	1	70	1	2	1.68	72	88	102	1	2	0	1	1	160	70	5.77	3.93	0.88	2.28	1.33
2001	46	2	68	1	2	1.55	57	80	96	1	2	0	1	1	132	80	9.31	4.88	1.73	2.93	1.46
2001	47	1	69	1	2	1.76	74	91	101	2	1	1	0	2	120	70	7.1	3.98	1.3	2.61	0.65
2001	48	2	59	1	2	1.64	71	90	110	1	2	0	0	2	100	64	6.44	6.03	1.33	4.13	1.83
2001	49	2	72	1	5	1.52	68	90	103	1	2	0	0	1	130	70	6.64	7.29	1.62	5.32	1.67
2001	50	1	75	2	2	1.75	70	79	97	2	2	0	1	2	130	68	5.94	4.57	1.92	2.45	0.91
2001	51	2	68	3	2	1.59	63	81	101	1	2	0	0	2	170	82	5.64	5.09	1.41	3.37	1.05
2001	52	2	73	5	2	1.58	62	84	100	3	2	0	1	1	160	80	10.67	5.29	1.37	3.61	1.03
2001	53	1	66	1	2	1.73	64	83	105	1	2	1	1	1	140	92	5.59	5.19	1.72	3.14	0.49
2001	54	2	68	3	2	1.6	80	94	110	0	2	0	0	2	150	88	6.14	6.36	2	4.27	0.8
2001	55	2	70	4	2	1.55	57	83	91	2	2	0	0	1	140	60	12.2	5.64	1.58	3.41	2.04
2001	56	2	64	1	2	1.61	85	105	120	0	2	0	0	2	138	72	5.99	5.1	1.16	2.83	2.01
2001	57	1	70	1	2	1.71	84	99	106	1	1	1	0	1	140	70	5.8	5.51	1.1	3.97	1.01
2001	58	2	65	2	2	1.61	71	88	110	2	2	1	0	2	120	70	5.25	5.54	1.54	3.38	2.1
2001	59	1	74	2	2	1.73	90	100	118	1	1	1	0	1	140	82	8.65	6.66	1.8	4.45	1.16
2001	60	2	70	3	2	1.57	67	89	99	1	2	0	0	2	150	80	6.53	5.15	1.85	3.04	0.9
2001	61	1	70	1	2	1.75	68	89	99	0	2	0	0	2	140	84	5.52	4.48	1.35	3.25	1.32
2001	62	2	80	5	5	1.5	73	90	111	0	2	0	1	2	170	90	5.5	5.15	1.65	3.09	1.74
2001	63	2	72	2	2	1.55	66	90	110	2	2	0	0	1	140	68	11.18	4.96	1.34	3.29	1.18
2001	64	1	75	1	2	1.68	68	89	98	2	1	1	0	2	160	86	5.95	4.97	1.17	3.57	1.14
2001	65	2	67	1	2	1.58	51	72	95	1	2	0	1	1	160	90	5.94	5.52	2.68	2.44	0.56
2001	66	2	66	4	2	1.54	72	91	114	2	2	0	0	1	124	88	5.31	5.08	1.36	3.74	1.1
2001	67	1	70	2	2	1.76	83	91	111	2	2	0	1	2	132	80	5.39	5.91	1.29	4.37	1.41
2001	68	2	77	2	2	1.51	72	95	121	1	2	0	0	1	130	76	5.98	5.54	1.29	3.58	1.41
2001	69	2	66	3	2	1.5	64	87	108	2	2	0	0	2	116	88	5.41	5.73	1.63	4.18	0.9
2001	70	1	73	1	2	1.69	66	89	97	2	2	0	0	2	132	68	4.87	4.11	1.13	2.95	0.59
2001	71	2	70	3	2	1.52	57	79	101	2	2	0	1	2	108	66	4.79	4.93	1.67	2.76	1.2
2001	72	1	73	1	2	1.7	74	90	108	1	2	0	0	2	160	108	7.1	3.81	1.18	2.55	0.85
2001	73	2	71	1	2	1.55	72	90	111	2	2	0	1	2	146	98	5.68	4.21	1.6	2.62	0.56
2001	74	1	75	3	2	1.81	78	79	101	4	2	1	1	2	152	80	5.73	4.63	1.5	2.76	0.62
2001	75	2	64	2	2	1.5	69	84	109	1	2	0	1	2	150	88	6.83	4.48	1.21	2.8	1.39
2001	76	2	67	1	2	1.62	67	85	101	1	2	0	0	1	124	70	6.19	5.8	1.37	3.74	2.1
2001	77	2	66	2	2	1.59	70	91	106	2	2	0	1	1	138	76	6.72	4.28	0.93	2.08	3.85
2001	78	2	74	2	5	1.55	67	86	109	2	2	0	0	1	130	54	6.49	5.47	1.26	3.94	1.01
2001	79	2	72	4	2	1.5	61	77	107	2	2	0	0	1	152	106	6.6	5.34	1.63	3.29	0.84
2001	80	1	72	1	2	1.67	62	84	101	2	2	1	0	2	120	80	5.2	5.09	2.38	2.4	0.76
2001	81	1	62	1	2	1.81	83	94	106	2	2	0	1	2	132	80	5.97	4.11	1.17	2.5	1.57
2001	82	1	65	1	2	1.6	68	83	105	1	2	1	0	2	122	70	6.08	4.15	1.32	2.58	0.88
2001	83	2	64	4	2	1.52	56	86	101	4	2	0	0	2	146	80	6.09	6.43	1.72	4.35	1.2
2001	84	2	68	2	2	1.65	73	83	110	2	2	0	0	1	128	76	5.81	4.03	1.28	1.71	2.29
2001	85	2	68	1	2	1.58	63	70	58	2	2	0	1	2	138	86	7.4	5.17	1.33	3.4	1.49
2001	86	1	69	3	2	1.65	64	82	95	2	2	1	1	2	130	90	5.34	4.82	1.35	3.17	0.55
2001	87	2	67	2	2	1.52	53	68	95	1	2	0	1	2	130	74	6.54	6.11	2.09	3.54	0.95
2001	88	2	63	3	5	1.59	75	90	110	1	2	0	1	1	136	76	5.98	5.74	1.9	3.65	0.97
2001	89	1	72	2	2	1.72	73	89	104	1	1	0	1	1	124	82	5.79	5.51	1.02	3.98	1.57
2001	90	1	72	2	2	1.68	70	84	102	2	2	0	0	1	150	88	6.19	5.12	2.23	2.86	0.56
2001	91	1	69	1	2	1.67	66	84	104	4	2	1	0	2	134	74	5.59	4.92	1.39	3.24	0.6
2001	92	2	68	2	2	1.57	61	75	101	2	2	1	0	2	108	76	4.4	6.35	2.34	3.84	0.76
2001	93	1	69	1	2	1.74	90	100	108	1	2	1	0	1	134	92	5.83	5.16	1.09	3.84	1.4
2001	94	2	63	2	2	1.62	65	83	105	2	2	0	0	1	152	90	7.36	4.42	1.09	3.58	1.4
2001	95	2	70	1	2	1.49	64	89	106	2	2	0	0	1	132	104	7.36	6.36	1.09	3.58	1.03
2001	96	2	65	1	2	1.61	62	85	105	2	2	0	0	2	128	84	5.52	4.78	1.28	3.02	1.55
2001	97	2	66	1	2	1.51	65	91	105	2	2	0	0	1	134	90	6.54	4.49	0.95	3	1.6
2001	98	2	72	1	5	1.51	53	69	97	2	2	0	0	1	110	60	5.73	5.14	1.18	3.98	1.07
2001	99	2	65	1	2	1.59	50	68	90	1	2	0	1	1	150	90	6.23	5.12	1.18	2.86	4.74
2001	100	2	80	3	2	1.51	47	69	91	1	1	0	0	2	120	90	5.67	4.62	1.94	2.71	0.49
2001	101	1	84	3	2	1.67	70	87	103	1	1	0	0	2	134	66	5.05	4.16	1.21	2.9	1.11
2001	102	1	73	1	2	1.67	69	86	100	2	2	0	1	2	120	70	5.53	6.54	1.58	5.07	1.45
2001	103	2	72	2	2	1.5	68	82	108	1	2	0	1	1	120	60	5.99	5.37	1.42	3.64	1.82
2001	104	1	60	1	2	1.81	78	86	102	2	2	1	0	2	120	82	5.45	4.96	1.58	3.64	0.84
2001	105	2	59	1	2	1.61	70	81	106	1	2	1	0	1	116	78	5.88	5.15	1.48	3.87	0.96
2001	106	1	64	1	2	1.7	72	83	100	1	1	1	1	1	132	70	5.96	5.45	1.85	3.99	0.67
2001	107	2	70	1	2	1.63	62	79	94	1	2	0	0	1	136	80	7.3	5.82	1.47	4.29	2.09
2001	108	1	67	1	2	1.76	80	97	109	2	2	0	1	1	144	86	5.45	5.36	1.21	3.88	2.07
2001	109	2	70	4	2	1.55	69	96	112	1	2	0	0	1	146	78	4.51	3.71	0.96	2.46	1.85
2001	110	1	69	1	2	1.68	87	97	114	1	2	0	0	2	130	90	5.95	4.08	1.3	3.04	0.52
2001	111	2	61	1	2	1.59	65	82	104	0	2	0	1	2	150	84	4.25	4.63	1.22	3.34	1.52
2001	112	1	67	1	2	1.77	81	94	109	2	1	0	1	2	138	78	6.27	5.02	1.05	3.92	1.44
2001	113	2	83	3	5	1.55	53	74	99	2	2	0	0	1	120	72	5.78	3.6	0.97	2.28	1.62
2001	114	2	71	1	2	1.53	69	87	109	1	2	0	1	2	140	90	5.27	4.57	1.14	3.01	2.23
2001	115	2	75	1	5	1.52	57	84	102	1	2	0	0	2	146	90	5.23	5.65	1.37	4.31	2.04
2001	116	1	60	1	2	1.78	95	102	111	1	1	1	0	2	110	78	7.8	4.66	0.99	2.29	4.13
2001	118	2	74	1	2	1.65	81	86	114	1	2	1	0	1	120	78	4.81	4.14	1.52	2.78	0.77
2001	119	2	66	1	2	1.65	66	80	100	4	2	0	1	1	140	86	6.09	5.13	1.06	3.53	2.35
2001	120	1	69	1	2	1.71	75	86	109	1	2	0	1	1	142	98	5.95	4.23	1.04	2.96	1.84
2001	121	2	75	1	2	1.5	48	69	96	1	2	0	0	2	124	62	6.59	6.39	1.5	4.75	2.21
2001	122	1	77	1	2	1.67	71	87	104	2	2	1	0	1	140	80	5.35	5.01	1.38	3.64	1.13
2001	123	2	59	2	2	1.5	68	90	104	2	2	0	0	2	144	104	5.41	6.65	1.39	5.17	2.42
2001	124	2	70	1	2	1.52	60	83	100	2	2	0	0	2	128	78	6.36	4.49	1.57	2.87	0.83
2001	125	1	60	1	2	1.73	73	90	97	1	1	0	0	2	118	76	5.74	4.74	1.13	3.92	1.19
2001	127	2	65	1	2	1.72	64	78	99	1	2	0	1	2	118	70	6.03	5.55	1.36	4.19	1.3
2001	128	1	62	1	2	1.69	71	85	102	2	1	1	0	2	144	74	5.2	4.64	1.14	3.77	0.71
2001	129	2	67	5	5	1.66	65	89	105	4	2	0	0	1	136	80	7.14	5.6	1.29	4.02	1.28
2001	130	2	64	2	2	1.59	66	85	104	2	2	0	0	1	140	86	6.72	5.95	1.44	3.86	2.2
2001	131	1	61	1	2	1.7	73	84	101	2	2	1	0	2	122	84	7.19	5.98	1.25	2.32	5.26
2001	132	1	66	1	2	1.72	69	90	104	2	2	0	0	2	118	76	5.86	4.5	1.12	3.17	0.69
2001	133	2	68	1	2	1.52	48	67	88	2	2	0	0	2	120	80	6.01	4.61	1.7	2.84	1.07
2001	134	1	69	1	2	1.78	73	105	101	2	1	1	0	1	144	90	5.26	4.26	1.45	2.29	1.5
2001	135	2	61	1	2	1.59	67	83	110	1	2	0	0	2	150	100	5.65	5.71	1.09	3.98	1.91
2001	136	1	67	1	2	1.72	75	89	100	1	1	1	0	2	144	90	5.4	5.9	1.15	4.25	1.16
2001	137	1	83	3	2	1.53	64	94	103	1	1	1	0	1	140	70	9.11	4.68	1.16	3.06	1.06
2001	138	2	68	1	2	1.57	80	105	120	1	2	0	0	1	140	74	5.06	5.32	1.23	3.55	2.02
2001	139	1	61	1	2	1.64	61	77	95	2	1	0	0	2	132	86	5.45	4.53	1.31	3.04	0.98
2001	140	2	64	1	2	1.57	63	76	100	1	2	0	0	2	140	92	5.29	5.35	1.05	2.83	4.34
2001	141	1	69	2	2	1.63	75	96	112	1	2	0	0	1	130	80	5.43	4.85	1.29	3.28	0.73
2001	143	2	64	2	2	1.64	67	79	104	2	1	1	0	2	120	78	6.62	4.97	1.16	3.73	1.2
2001	144	1	69	1	2	1.69	64	79	98	1	2	0	1	2	140	83	5.51	6.97	1.67	5.38	1.15
2001	145	2	68	1	2	1.56	56	82	97	1	2	0	1	1	150	90	4.75	4.84	1.62	3.26	1.57
2001	146	1	66	1	2	1.63	67	84	102	2	2	1	0	1	126	76	6.18	5.61	1.58	3.97	0.62
2001	147	1	67	1	2	1.81	94	99	112	2	1	1	0	2	126	80	5.8	4.21	0.96	2.68	2.28
2001	148	2	76	1	2	1.53	70	94	113	2	2	0	0	2	140	80	5.41	5.23	2.13	2.98	0.78
2001	149	1	75	1	2	1.7	82	102	108	1	2	0	1	2	142	80	5.53	4.96	1.1	4.32	1.21
2001	150	1	67	1	1	1.7	66	92	104	1	2	0	0	2	126	86	5.87	6.43	1.16	4.32	2.95
2001	151	1	66	1	2	1.7	84	92	106	1	2	1	0	1	130	90	5.48	4.05	0.99	2.44	1.43
2001	152	2	66	1	2	1.64	64	78	102	0	2	0	0	2	154	82	5.48	5.52	0.99	2.44	0.73
2001	153	1	72	1	2	1.7	57	71	90	0	1	1	1	2	146	80	5.12	5.93	1.05	3.88	0.57
2001	154	2	64	3	2	1.62	59	80	100	0	2	0	0	2	124	78	5.12	5.33	1.05	3.88	1.34
2001	155	2	65	3	2	1.65	75	90	107	1	2	0	0	2	140	86	5.79	5.14	0.99	3.64	1.78
2001	156	2	59	4	2	1.61	69	82	107	0	2	0	1	2	120	80	5.61	4.19	1.39	2.49	0.58
2001	157	1	69	1	2	1.71	69	90	103	1	1	0	0	2	140	90	6.22	3.38	0.91	2.33	1.04
2001	158	2	68	1	5	1.66	60	84	103	1	2	0	1	2	156	80	8.9	4.68	1.34	3.13	0.94
2001	159	1	63	1	2	1.65	75	91	105	1	1	1	0	1	124	80	5.74	4.78	1.32	3.59	0.6
2001	160	2	68	1	2	1.69	68	77	106	2	2	0	0	2	140	82	5.36	5.04	1.63	3.01	1.41
2001	162	1	62	1	2	1.7	63	83	97	1	2	0	1	2	138	98	5.56	4.54	1.38	2.95	0.62
2001	163	1	81	3	2	1.63	73	92	104	1	1	1	0	2	134	86	5.8	6.02	1.69	4.08	1.05
2001	164	1	62	1	2	1.77	80	86	107	1	2	0	1	1	152	80	6.83	5.98	1.1	4.43	2.14
2001	165	1	62	1	2	1.83	95	99	112	1	2	0	1	2	136	86	6.39	3.92	1.38	2.51	0.7
2001	166	2	61	2	2	1.64	75	94	111	3	2	0	0	2	120	76	6.31	6.2	1.27	4.37	1.68
2001	167	2	63	4	2	1.57	69	92	108	1	2	0	0	1	140	80	5.83	4.12	1.2	2.77	1
2001	168	1	60	1	2	1.66	70	86	101	2	2	0	1	2	136	90	5.67	5.51	1.25	3.64	3.15
2001	169	2	59	3	2	1.55	51	75	94	4	2	0	0	2	150	90	5.57	6.11	1.71	3.91	2.15
2001	170	1	64	2	2	1.72	70	88	106	4	2	1	0	2	140	90	8.05	3.33	1.01	2.09	0.82
2001	171	1	69	3	2	1.73	88	96	111	2	1	1	1	1	140	80	4.29	5.01	1.15	3.12	2.07
2001	172	2	71	3	5	1.5	52	77	102	1	1	0	1	2	120	70	8.77	4.06	1.11	2.27	1.48
2001	174	1	68	2	2	1.59	60	79	95	1	2	1	1	2	136	70	5.76	5.67	1.41	3.03	2.82
2001	175	1	69	2	2	1.7	70	86	98	2	1	0	0	2	130	90	6.8	6.37	1.23	4.39	1.84
2001	177	2	68	5	2	1.52	65	92	106	4	2	0	0	1	130	76	5.69	5.08	1.17	3.48	1.45
2001	179	1	68	2	2	1.63	74	103	110	4	1	0	0	2	150	70	6.07	4.84	1.15	3.3	1.06
2001	180	1	66	1	2	1.69	59	75	93	4	1	0	0	1	160	90	5.92	5.16	1.35	3.71	0.71
2001	181	2	62	1	2	1.63	75	95	106	1	2	0	1	2	130	98	5.88	6.39	1.73	4.21	1.52
2001	182	1	69	1	2	1.7	67	87	99	1	1	1	0	1	150	84	5.96	6.04	1.79	4.19	0.64
2001	183	2	59	1	2	1.62	66	91	101	2	2	0	1	2	120	70	5.76	6.81	2.01	4.86	0.77
2001	184	1	62	2	2	1.66	70	88	101	2	1	1	1	2	130	70	7.9	4.61	1.66	2.94	0.58
2001	186	1	69	1	2	1.68	75	91	103	2	2	0	0	1	120	78	7.62	4.56	1.08	3.07	1.37
2001	187	2	59	1	5	1.54	60	83	105	1	2	0	1	2	124	78	6.73	4.79	1.77	2.62	0.75
2001	188	2	65	4	2	1.52	49	73	94	2	1	0	0	2	126	80	5.72	3.06	1.33	1.75	4.34
2001	189	1	69	2	2	1.69	59	78	94	1	2	0	0	2	170	80	5.18	3.55	1.58	1.78	0.59
2001	190	2	63	3	2	1.59	74	87	107	1	2	0	1	1	120	80	5.91	4.96	1.58	3.03	1.35
2001	191	1	61	1	2	1.7	70	83	98	2	2	0	1	1	122	88	5.54	3.69	1.44	3.12	0.59
2001	192	2	59	1	2	1.67	78	84	107	2	2	0	1	2	150	80	5.88	5.73	1.67	3.87	1.36
2001	193	1	60	1	2	1.71	70	83	99	2	1	0	0	2	130	90	4.98	4.73	1.46	3.18	1.02
2001	194	1	72	1	5	1.74	61	73	94	1	2	1	1	1	140	80	5.44	4.83	2.01	2.73	0.66
2001	195	2	63	1	2	1.66	73	90	107	1	2	0	0	2	142	70	9.07	5.08	1.03	3.05	2.91
2001	196	1	64	4	2	1.62	65	85	101	2	2	0	0	2	118	76	5.33	5.89	1.31	3.12	2.94
2001	197	2	59	4	2	1.53	55	77	97	1	2	0	0	2	136	70	7.32	5.11	1.38	3.19	1.33
2001	198	1	65	1	2	1.65	66	78	95	1	1	0	0	1	124	80	5.13	4.78	1.66	2.74	0.57
2001	199	2	65	4	2	1.55	71	89	111	1	2	0	0	2	120	80	5.35	5.59	1.57	3.96	0.81
2001	200	1	64	1	2	1.69	75	89	101	1	1	0	0	1	150	82	3.72	5.57	1.44	4	0.85
2001	201	1	64	1	2	1.55	65	90	101	2	2	0	0	2	124	80	6.61	4.59	1.07	3.15	1.83
2001	202	1	66	1	2	1.68	66	85	99	2	2	0	0	2	120	80	7.24	4.42	1.11	3.17	1.25
2001	203	2	62	3	2	1.62	76	93	113	2	2	0	0	2	128	80	6.64	1.64	1.19	3.08	1.13
2001	204	2	62	2	2	1.53	62	87	105	2	1	0	1	2	140	98	6.09	5.89	1.42	3.86	2.24
2001	205	1	60	1	2	1.76	75	82	100	4	2	0	0	2	146	86	4.5	4.27	1.03	3.01	1.42
2001	206	1	62	3	2	1.7	68	84	95	2	2	1	1	1	132	60	8.93	5.91	1.54	4.17	0.99
2001	207	1	69	1	2	1.66	57	78	96	4	1	0	1	1	150	92	5.49	5.83	1.36	4.18	1.14
2001	209	2	59	2	2	1.54	60	88	106	2	2	0	1	2	144	94	6.25	4.17	1.62	2.64	0.74
2001	210	1	67	1	2	1.8	85	93	107	3	2	0	1	1	126	90	5.67	6.35	1.42	4.49	1.06
2001	211	1	69	1	2	1.71	67	79	97	2	1	0	1	1	140	86	5.72	5.7	1.3	3.89	1.87
2001	214	2	59	4	5	1.62	65	79	101	2	2	0	0	2	150	90	7.34	5.96	1.38	4.26	1.01
2001	215	1	63	1	2	1.71	69	83	101	1	2	0	0	2	130	80	5.92	3.47	1.13	2.06	0.56
2001	216	2	59	4	2	1.68	76	88	108	1	2	0	0	2	146	80	5.7	5.6	2.1	3.1	1.7
2001	217	2	64	4	2	1.52	60	78	99	1	2	0	0	2	126	70	5.4	6.4	1.6	4.4	1.6
2001	218	1	64	1	2	1.79	90	94	111	1	1	1	1	1	138	80	6.3	5.2	1.4	4	0.8
2001	219	1	62	2	2	1.73	65	80	99	1	1	0	0	2	116	80	5.3	5	1.6	3.2	0.6
2001	220	2	62	2	2	1.61	66	85	103	1	2	0	0	2	130	86	5.2	5	1	2.5	3
2001	221	1	64	1	2	1.69	71	84	101	1	1	0	0	2	140	84	5.3	5.1	1	2.7	3.8
2001	222	1	60	1	2	1.68	70	89	103	4	2	0	0	1	96	70	4.9	4.7	1.2	3.3	1.1
2001	225	1	62	2	2	1.62	68	82	103	2	1	0	1	2	130	80	9.6	5.1	1.1	3.4	1.9
2001	226	1	65	1	2	1.76	70	91	97	1	1	1	0	2	120	80	7.9	4	1.2	2.5	0.9
2001	227	1	62	1	2	1.64	68	87	102	1	1	0	1	1	140	80	5.5	4.3	1.4	2.7	0.5
2001	228	2	65	5	2	1.55	58	80	100	1	2	0	0	2	120	70	3	7.6	2	4.9	1
2001	229	1	64	1	2	1.72	80	99	106	0	1	1	0	2	130	98	15	6.3	1.2	4.1	2.3
2001	232	1	61	2	2	1.64	58	79	93	2	2	1	0	2	130	90	5.5	5.2	1.5	3.6	1
2001	233	1	61	2	2	1.73	70	74	102	2	2	1	1	1	100	70	5.3	5.1	1.4	2.7	0.6
2001	234	2	62	1	2	1.56	68	84	109	2	2	0	0	2	92	70	6.2	3.9	1.6	2.1	0.7
2001	236	1	60	1	2	1.74	69	81	96	2	2	0	0	2	118	78	6.7	5.2	1.6	3.3	1.7
2001	238	1	61	2	2	1.68	88	98	114	3	1	0	1	2	120	80	5.5	6.6	1.7	4.9	1.3
2001	239	1	60	1	2	1.72	67	77	96	1	1	0	0	2	120	86	7.7	5.3	1.9	3.6	0.6
2001	243	2	59	2	2	1.57	75	89	113	1	2	0	1	2	140	90	6.3	5.1	1.5	3.1	1.2
2001	244	2	61	1	2	1.68	65	82	105	2	2	0	1	2	140	98	6.9	4.3	1	2.83	1.5
2001	246	1	69	2	5	1.64	66	82	103	1	1	1	0	2	116	70	7	4.6	1.3	3.2	1.4
2001	247	2	59	2	2	1.59	67	90	109	0	2	0	1	1	160	84	5.9	5.9	1.5	4.3	1.25
2001	248	2	70	5	2	1.49	65	88	108	1	2	0	1	2	140	80	10.2	4	1.2	2.6	0.7
2001	249	2	61	2	2	1.57	57	71	98	1	2	0	0	2	150	86	4.9	5.3	1.3	3.3	2.2
2001	250	1	61	1	2	1.72	81	94	104	2	2	0	0	1	140	80	6	4.7	1.2	3.2	1.2
2001	251	1	66	1	2	1.71	66	79	97	1	2	0	0	1	160	90	5.5	4.3	1.3	3	0.7
2001	252	1	65	2	2	1.71	85	94	108	2	2	0	1	1	136	90	5.7	5.2	1.1	3.7	1.5
2001	253	2	66	5	2	1.57	54	78	98	0	2	0	0	2	130	80	5.4	5	1.8	2.8	1.3
2001	254	1	65	1	2	1.66	53	68	90	2	2	0	0	2	110	66	5.5	4.8	1.4	3.4	0.5
2001	255	2	59	1	2	1.61	65	81	100	1	2	0	0	2	160	78	8.7	4.2	1.6	2.4	1.5
2001	256	2	59	2	2	1.59	69	90	107	1	2	0	0	2	150	70	8.3	3.3	1.2	1.7	1.4
2001	258	1	64	1	2	1.7	61	74	91	1	2	1	0	2	150	80	5.4	5	1.9	2.9	0.8
2001	259	2	65	4	2	1.61	70	82	104	0	2	0	1	1	130	80	6.5	5.3	1.4	3.2	2.7
2001	260	1	60	1	2	1.68	63	83	96	2	2	0	1	2	130	70	5.2	4.1	1.2	2.5	0.8
2001	261	1	63	1	2	1.63	64	83	97	2	2	0	0	2	110	66	5.7	5.5	1.3	4.2	0.6
2001	263	1	68	2	2	1.62	66	85	98	1	2	1	0	2	110	60	4.7	4.1	1.3	2.2	0.9
2001	264	1	64	4	2	1.72	69	83	98	1	2	0	1	1	146	96	7.2	5.6	1.5	3.6	1.1
2001	265	2	80	4	2	1.52	75	98	118	1	2	0	1	1	156	82	5.5	5.3	1.1	3.4	1.3
2001	267	1	62	4	2	1.74	66	80	97	0	2	1	0	2	130	80	5.4	4.9	1.8	3.3	0.6
2001	268	1	63	2	2	1.64	74	91	101	0	1	1	0	1	120	80	5.8	4.2	1.2	2.6	0.9
2001	269	2	59	2	2	1.65	73	88	111	0	2	0	0	1	130	70	6.9	6.5	1.7	4	1.6
2001	270	1	64	1	2	1.71	71	84	98	1	2	0	0	2	156	80	5.6	4.5	2.2	2.4	0.3
2001	271	2	63	2	2	1.62	64	82	97	0	2	0	1	2	128	74	5.4	6.3	2.1	4.1	1.3
2001	272	2	66	4	2	1.43	45	74	94	1	2	0	1	2	120	76	6	5.7	1.4	4.2	1.5
2001	273	1	63	2	2	1.61	75	90	103	1	2	0	1	2	128	82	7.3	4.3	0.8	3.1	1.9
2001	274	1	65	2	2	1.62	65	79	99	2	2	1	0	2	140	80	5.6	5.3	1.2	4.4	1.2
2001	275	2	59	2	2	1.66	56	75	97	1	2	0	0	2	124	80	5.8	5.9	1.9	3.7	1.1
2001	276	1	61	4	2	1.74	90	99	106	1	2	1	0	2	130	80	6.1	4.5	1.1	3.4	0.6
2001	277	2	61	1	2	1.64	70	90	108	1	2	0	1	1	130	80	4.37	4.82	1	2.1	1.43
2001	278	1	66	1	2	1.71	82	74	109	2	1	0	0	2	146	80	5.1	4.6	1	2.9	1.6
2001	279	2	59	4	2	1.59	56	78	86	3	2	0	1	2	136	80	13.5	6	1.6	4.5	0.7
2001	280	2	62	3	2	1.58	69	90	106	1	2	0	1	1	150	80	8.5	4.5	1.2	3.1	1.4
2001	281	2	62	1	2	1.54	53	74	94	0	2	0	1	2	136	70	5.5	5.5	1.2	4	1.4
2001	282	2	59	2	2	1.51	53	73	93	2	2	0	0	1	140	86	5.3	4.3	1.4	2.9	1.3
2001	283	1	63	1	2	1.72	78	90	105	4	2	0	0	1	136	90	4.6	5.5	1.1	3.9	1
2001	284	2	59	4	2	1.66	58	81	94	4	2	0	0	2	120	64	5.8	4.2	1.7	2.2	0.8
2001	285	1	64	1	2	1.72	60	71	91	2	2	0	1	2	120	76	5.6	4.1	2.1	2.1	0.4
2001	286	2	59	1	2	1.55	66	85	107	3	2	0	0	2	120	76	5	4.9	1.3	3.1	1.4
2001	287	2	65	2	2	1.56	47	61	90	2	2	0	0	2	120	80	5.3	3.9	2.5	1.3	0.7
2001	288	2	66	4	2	1.6	72	98	112	1	2	0	0	1	110	70	6.5	4.3	1.3	3.2	0.7
2001	289	2	65	4	5	1.64	62	71	97	1	2	0	1	1	140	96	4.8	5	1.6	3.7	0.4
2001	290	2	70	5	5	1.64	62	84	97	2	2	0	0	1	140	90	4.7	5.4	1.7	3.5	0.7
2001	291	1	65	2	2	1.72	83	96	104	1	1	0	1	1	130	84	6	4.5	1.1	2.6	1.9
2001	292	2	61	2	2	1.68	73	92	108	3	2	0	0	2	150	88	5	4.3	1.2	2.6	0.8
2001	293	1	64	2	2	1.7	90	106	109	1	1	1	0	2	130	90	6.5	5.3	1	3.7	1
2001	294	1	65	1	2	1.72	87	96	113	1	1	0	1	2	130	68	5	3.6	0.7	2.9	0.7
2001	295	2	59	3	2	1.54	72	85	109	1	2	0	0	2	150	90	5.2	4.2	1.4	2.4	0.8
2001	296	2	59	3	2	1.7	71	79	97	3	2	0	1	1	108	76	4.7	4.6	1.6	3.2	0.6
2001	297	1	64	1	2	1.68	73	83	100	2	1	1	0	2	130	80	3.5	5.2	1.1	3.5	1.2
2001	298	2	59	3	2	1.6	65	90	100	2	2	0	0	2	130	80	5	6.3	2	3.7	2
2001	299	2	59	4	2	1.67	66	76	101	2	2	1	1	2	126	80	5.4	5.2	1.7	3.4	0.9
2001	300	1	63	1	2	1.65	73	87	101	4	1	1	0	2	120	80	5.9	4.1	1.2	2.4	0.6
2001	302	1	60	1	2	1.72	68	83	99	1	1	1	0	2	132	82	5.2	3.7	0.9	2	0.7
2001	303	1	64	1	2	1.7	68	78	97	2	2	0	0	2	140	80	5.6	4.5	1.6	2.9	0.9
2001	305	1	60	1	2	1.7	65	80	98	2	2	0	1	2	120	76	4.8	5.5	1.7	3.5	0.9
2001	306	2	59	2	2	1.5	48	65	89	0	2	0	0	2	100	60	4.8	5.2	2.5	2.9	0.4
2001	307	1	60	1	2	1.64	76	92	104	0	1	1	1	2	120	80	5.8	0.9	1.3	2.6	4.3
2001	308	1	67	2	2	1.69	58	71	95	2	1	0	1	1	96	58	4.9	4.8	1.3	3	1.4
2001	309	1	64	1	2	1.69	75	88	99	3	2	0	0	2	120	80	4.7	4.2	1.4	2.7	0.6
2001	310	2	59	1	2	1.7	78	90	112	1	2	0	1	1	140	80	5.9	5	1.5	3.5	1
2001	311	1	65	1	2	1.71	72	80	96	2	2	0	0	2	130	90	5.9	0.7	1.4	4	5.4
2001	312	1	67	1	2	1.73	73	88	101	1	1	1	0	1	140	90	6.3	5.3	1.1	4.1	0.7
2001	313	2	70	1	2	1.61	51	70	93	1	2	0	1	1	140	78	5.1	4.8	2.2	2.4	0.7
2001	314	1	63	2	2	1.71	81	94	106	2	1	1	0	2	138	80	5.4	4.6	2.2	2.6	0.3
2001	315	1	65	1	2	1.73	75	85	101	3	1	0	1	1	148	87	4.8	4.6	1.1	3.1	1.8
2001	316	1	65	1	2	1.68	63	79	95	1	2	0	0	2	132	74	5.7	5.5	1.3	4	0.6
2001	317	1	66	1	2	1.68	67	77	96	1	2	0	0	2	140	90	5	5.2	1.3	3.5	1.2
2001	318	2	61	4	2	1.65	75	89	107	3	2	0	0	1	130	80	5.7	3.7	1.2	2.1	1.4
2001	319	1	63	1	2	1.73	80	86	103	2	2	0	1	2	150	90	5	4.3	1.4	2.8	0.5
2001	320	1	61	1	2	1.72	83	92	106	2	1	0	1	2	140	90	5.4	3.9	1.1	2.55	1
2001	321	2	63	1	2	1.6	65	80	102	2	2	0	1	1	130	76	5.1	5.6	1.8	3.5	1.7
2001	322	2	61	2	2	1.64	74	92	107	2	2	0	0	1	130	76	6.4	1.5	1.3	3.2	4.7
2001	323	1	63	2	2	1.65	66	89	102	1	2	0	1	2	140	80	7.2	5.5	1.1	2.9	3.7
2001	325	1	62	1	2	1.62	68	91	99	1	2	1	1	2	120	76	6.9	4.1	1	2.3	1.4
2001	326	1	64	2	2	1.67	73	87	97	1	2	0	0	2	118	78	5.2	4.6	1.6	2.7	1.4
2001	327	2	65	5	2	1.59	60	83	98	1	2	1	1	1	124	90	5.7	5.3	1.6	3	2.6
2001	328	2	66	1	2	1.54	58	87	101	1	2	0	1	1	130	96	5.1	1.2	1.6	2.9	4.9
2001	329	2	63	3	2	1.56	66	84	104	1	2	0	0	1	128	74	5	6.5	1.2	4	2.1
2001	331	1	68	1	2	1.72	73	84	102	0	2	0	0	2	100	70	5.5	5.3	1.5	3.5	0.8
2001	332	2	63	3	2	1.64	67	85	105	1	2	1	1	2	140	90	3.7	3.1	0.9	1.6	0.6
2001	333	2	83	5	5	1.49	52	82	98	0	1	0	0	1	150	90	5.3	6.1	1.7	3.9	1.1
2001	334	1	64	1	2	1.69	72	86	97	1	1	0	1	2	164	90	5.9	6.6	1.3	4.6	2.7
2001	335	2	66	1	2	1.55	53	68	93	1	2	0	0	1	110	70	5	5.1	1.4	3.5	1
2001	336	1	67	1	2	1.71	62	86	94	2	2	0	0	2	110	60	5.4	4	1.6	2	0.9
2001	337	1	64	2	2	1.69	70	77	93	2	1	0	1	2	116	66	13.8	5.7	1.3	3.6	1.6
2001	338	2	59	3	2	1.66	87	101	123	1	2	0	0	1	160	70	11.2	5.5	1.5	3.4	1.8
2001	339	2	65	2	2	1.63	63	85	102	1	2	0	0	2	130	86	7.66	4.46	1.01	2.89	1.44
2001	340	1	69	2	2	1.67	70	87	99	2	1	1	0	1	140	70	5.79	7.76	1.88	4.96	1.83
2001	341	2	70	3	2	1.52	67	86	106	2	2	0	0	2	142	68	7.23	5.49	1.15	3.06	3.07
2001	342	2	70	5	2	1.48	43	66	89	3	2	0	0	2	110	70	5.58	5.8	1.81	3.96	0.81
2001	343	1	83	3	2	1.6	69	100	109	1	1	1	0	1	120	70	6.15	4.82	0.98	2.94	1.49
2001	344	2	80	4	2	1.46	50	78	102	0	2	0	1	1	120	70	4.91	4.86	1.47	2.77	1.36
2001	345	2	62	2	2	1.51	69	90	107	1	2	0	0	1	124	74	5.37	4.84	1.2	3.17	2.42
2001	346	1	79	1	4	1.63	58	79	97	1	2	0	0	1	140	70	5.59	5.28	1.47	3.04	1.12
2001	347	2	66	2	2	1.34	60	86	107	1	2	0	0	1	160	100	4.79	9.75	1.58	5.05	5.54
2001	348	1	77	2	2	1.72	75	85	103	1	1	0	0	1	156	78	5.64	4.28	1.4	2.72	0.83
2001	349	1	60	1	2	1.78	62	80	91	4	1	1	0	1	120	74	5.33	4.03	1.32	2.27	0.51
2001	350	1	79	3	5	1.68	61	86	97	1	1	1	0	2	150	86	5.67	5.27	1.74	3.15	0.76
2001	351	1	83	3	5	1.64	64	87	105	1	1	0	0	1	150	64	4.67	4.22	1.5	2.03	0.7
2001	352	2	68	1	2	1.59	77	94	119	1	2	0	0	1	140	90	6.34	6.74	1.52	4.47	1.78
2001	353	1	73	1	2	1.74	73	90	102	2	2	1	0	1	124	70	6.72	4	1.27	2.69	0.74
2001	354	2	70	2	2	1.53	52	73	92	2	2	0	0	1	140	70	5.23	6.82	1.42	4.23	2.66
2001	355	1	73	3	2	1.67	69	84	101	1	1	0	0	2	160	72	6.76	5.53	1.28	2.95	2.8
2001	356	2	68	3	2	1.56	50	72	90	2	2	0	1	1	144	70	10.21	6.94	1.69	4.51	1.23
2001	357	1	74	1	2	1.72	101	117	123	2	1	1	1	1	154	86	6.21	6.59	1.3	3.84	2.54
2001	358	2	76	4	5	1.59	68	88	108	1	2	0	0	2	150	84	5.07	4.67	1.34	2.57	1.62
2001	359	2	70	3	2	1.61	57	74	99	1	2	0	0	2	140	60	8.38	4.64	2.1	2.29	0.5
2001	360	2	70	2	2	1.53	55	77	95	2	2	0	0	1	130	78	5.26	6.48	1.52	4.08	1.16
2001	361	2	66	2	2	1.59	75	87	113	0	2	0	0	1	120	74	5.09	5.63	1.88	3.18	1.27
2001	362	1	72	3	5	1.76	95	101	117	1	1	0	0	1	140	96	6	4.33	1.07	2.57	2.08
2001	363	1	76	1	2	1.65	78	104	105	2	1	0	0	2	138	78	10.7	3.64	1.02	1.59	1.93
2001	364	2	71	5	5	1.55	59	83	103	2	2	0	0	2	140	78	5.2	6.72	2.05	4.36	1.37
2001	365	2	71	5	2	1.49	61	88	102	2	2	0	0	1	120	60	5.94	6	1.45	4.14	1.42
2001	366	1	73	1	2	1.77	79	99	106	2	1	0	0	1	132	86	8.12	5.36	1.01	3.5	1.9
2001	367	1	73	3	2	1.66	79	96	103	0	1	0	1	2	140	80	5.92	4.94	1	3.23	1.4
2001	368	1	69	4	2	1.77	75	90	98	0	1	1	0	1	130	90	4.26	4.76	1.03	1.74	0.55
2001	369	2	67	4	2	1.51	47	72	94	0	2	0	0	1	140	70	17	6.41	1.46	3.17	6.1
2001	370	2	70	3	5	1.53	60	79	106	1	2	0	0	2	130	70	6.59	4.54	2.11	2.6	1.26
2001	371	2	65	2	2	1.59	60	74	95	0	2	0	0	2	110	60	5.86	4.32	1.28	2.64	0.82
2001	372	2	64	1	5	1.64	55	68	91	1	2	0	1	2	130	80	5.91	5.29	2.01	3.08	1.35
2001	373	2	71	1	2	1.67	68	87	106	0	2	0	0	1	134	66	9.17	4.91	2.19	2.63	1.17
2001	374	1	76	1	2	1.7	75	71	100	2	1	1	0	1	120	60	6.11	4.12	1.04	1.8	3.56
2001	375	1	69	1	2	1.73	75	88	104	1	1	0	0	2	120	64	6.14	4.92	1.52	2.87	0.62
2001	376	2	65	5	2	1.65	61	77	105	0	2	0	0	2	150	80	5.34	4.72	1.19	3.09	1.13
2001	377	2	68	3	2	1.59	66	92	105	1	2	0	1	1	140	80	5.64	6.62	1.86	4.61	1.42
2001	378	2	62	3	2	1.63	69	96	103	2	2	0	1	2	146	90	5.64	5.76	1.49	3.43	2.93
2001	379	1	73	1	2	1.73	67	77	101	1	1	0	1	1	110	60	5.15	3.37	1.32	1.79	0.49
2001	380	2	83	5	2	1.61	43	68	92	0	2	0	0	1	132	90	4.99	5.01	1.63	3.02	1.02
2001	381	2	66	1	2	1.59	60	81	99	1	2	0	1	2	150	80	5.69	6.17	1.39	3.25	2.93
2001	382	1	75	1	2	1.75	82	84	104	1	2	0	0	1	144	100	5.95	5.95	1.24	4.16	1.17
2001	383	1	82	2	2	1.67	75	90	105	2	1	0	0	2	120	66	5.67	5.29	1.3	3.03	1.16
2001	384	1	79	2	2	1.73	69	86	99	0	1	0	0	1	146	76	8.04	6.59	1.2	4.41	2.15
2001	385	1	78	3	2	1.65	88	105	121	1	2	1	0	1	130	80	4.79	4.81	1.06	2.7	1.18
2001	386	2	77	3	5	1.52	58	78	100	2	2	0	0	2	140	80	4.87	4.69	1.86	2.84	0.66
2001	387	1	79	3	2	1.74	73	89	101	1	1	1	0	1	130	80	5.33	3.28	0.92	1.94	0.83
2001	388	2	70	4	2	1.57	67	94	107	1	2	0	0	2	148	76	14.24	6.27	1.36	4.17	2.19
2001	389	1	75	2	5	1.6	72	98	113	1	1	0	0	1	136	74	5.82	5.49	1.14	3.37	1.55
2001	390	1	68	2	2	1.77	83	100	108	4	2	0	0	2	140	86	5.59	4.49	1.09	2.97	1.02
2001	391	1	69	4	2	1.8	85	96	102	1	1	0	1	1	152	80	5.41	6.5	1.54	4.29	2.94
2001	392	2	77	5	5	1.53	57	75	94	1	2	0	0	2	130	64	6.04	5.54	1.98	3.13	1.17
2001	393	2	72	2	5	1.58	67	87	105	1	2	0	1	1	156	80	6.25	6.64	1.34	4.15	2.1
2001	394	1	77	3	2	1.75	80	94	106	1	1	0	0	1	124	60	7.79	5.08	0.93	3.15	2.01
2001	395	1	72	3	2	1.68	45	63	84	1	1	0	1	2	110	56	5.2	5.26	1.98	3.09	0.81
2001	396	2	72	2	2	1.53	55	75	96	1	2	0	0	1	150	70	5.31	4.93	1.27	2.74	2.79
2001	397	1	76	2	2	1.66	65	86	100	1	2	0	1	1	154	80	5.2	4.48	1.56	2.46	0.84
2001	398	1	69	2	2	1.73	75	90	103	2	2	0	1	1	150	70	5.39	4.11	1.42	2.36	0.64
2001	399	2	62	3	2	1.62	58	76	94	1	2	0	1	1	120	78	5.49	3.98	1.73	1.79	0.76
2001	400	1	81	4	2	1.62	70	97	108	2	1	0	0	2	110	58	5.95	4.41	1.57	2.41	0.96
2001	401	1	76	1	2	1.73	75	89	103	3	2	0	0	1	150	70	9.97	3.52	1.01	1.92	1.4
2001	402	2	66	2	2	1.62	78	91	114	1	2	0	0	2	150	76	5.55	5.09	2.17	2.36	1.18
2001	403	1	72	3	2	1.76	76	88	104	0	1	0	0	1	150	86	6.23	4.48	1.22	2.89	1.05
2001	404	2	71	2	5	1.58	77	90	111	1	2	0	0	2	150	86	5	3.97	1.52	1.98	0.99
2001	405	2	68	4	2	1.56	49	73	93	3	2	0	1	1	130	66	5.18	5.56	2.55	2.29	0.51
2001	406	2	75	5	2	1.51	54	77	99	1	2	0	0	2	130	70	5.48	4.7	1.36	3.04	1.14
2001	407	1	68	2	2	1.76	86	99	104	1	1	0	1	2	120	70	5.78	5.39	0.98	3.48	2.13
2001	408	2	67	1	2	1.52	54	75	95	1	2	0	0	1	124	70	5.6	5.54	1.1	2.32	5.9
2001	409	2	72	3	5	1.53	57	82	101	1	2	0	0	1	120	70	5.56	5.3	1.71	2.71	1.1
2001	410	1	76	3	2	1.72	68	82	94	1	1	1	0	2	140	70	6.03	4.21	1.09	2.84	1.17
2001	411	2	72	3	5	1.57	56	89	102	1	2	0	0	1	130	66	5.16	5.16	1.46	3.17	1.19
2001	412	2	64	4	2	1.71	85	93	113	2	2	0	1	1	134	86	6.03	4.77	1.09	2.84	1.17
2001	413	1	69	3	2	1.64	69	87	96	2	2	0	0	1	140	80	6.1	3.93	1.05	2.32	1.22
2001	414	2	68	2	2	1.62	68	80	102	0	2	0	0	2	130	70	7.88	6.07	1.34	4.06	1.71
2001	415	2	71	1	2	1.55	50	70	92	1	2	0	1	2	120	66	4.01	5.44	1.37	3.25	1.76
2001	416	1	72	4	2	1.69	73	96	103	1	2	0	0	1	130	78	5.7	4.94	1.13	2.04	5.36
2001	417	1	78	1	2	1.74	98	103	115	1	1	0	0	2	124	70	5.12	4.23	1.92	2.01	0.84
2001	418	1	79	2	2	1.52	65	82	95	3	2	1	0	2	130	64	10.08	5.61	1.2	4.4	1.2
2001	419	1	69	1	2	1.71	71	87	103	1	1	1	1	1	120	66	6.35	3.98	1.04	2.45	0.92
2001	420	2	66	2	2	1.61	54	69	89	2	2	0	0	1	110	58	5.41	5.72	1.52	3.75	1.26
2001	421	2	71	2	2	1.55	54	76	96	1	2	0	0	2	110	60	6.37	5.05	1.48	3.62	1.57
2001	422	1	69	4	5	1.67	64	82	98	2	2	0	0	2	120	70	5.04	4.11	1.23	2.48	0.83
2001	423	2	67	1	2	1.56	58	76	101	0	2	0	0	2	138	78	5.17	6.11	1.39	4.32	1.25
2001	424	1	77	3	2	1.7	73	83	105	0	2	0	0	1	120	60	5.99	4.53	1.27	2.9	0.82
2001	425	2	66	3	2	1.5	62	86	104	1	2	0	0	1	160	90	6.36	5.64	1.51	3.65	1.37
2001	426	1	72	3	2	1.7	82	89	106	1	1	0	1	1	140	70	5.84	4.26	1.16	2.43	2.23
2001	427	2	66	2	2	1.56	65	84	97	0	2	0	0	2	150	60	4.93	6.58	1.39	2.97	4.35
2001	428	1	69	3	2	1.75	84	92	106	1	1	0	0	1	160	80	4.72	4.49	1.08	2.85	1.97
2001	429	2	62	3	2	1.64	65	92	106	1	2	0	1	2	130	76	7.65	3.85	0.99	2.31	2.19
2001	430	2	64	4	2	1.57	51	73	95	1	2	0	0	1	110	70	5.39	4.59	1.31	2.87	1.28
2001	431	1	73	4	2	1.59	70	96	98	1	1	0	0	1	108	70	5.18	5.19	1.35	3	1.14
2001	432	1	72	1	2	1.66	66	85	99	1	2	1	0	2	160	86	8.47	3.73	0.99	2.34	0.91
2001	433	2	64	5	2	1.62	55	79	97	1	1	0	0	2	110	60	5.73	4.54	1.12	2.92	1.53
2001	434	2	68	3	5	1.57	55	69	92	1	2	0	0	2	126	76	5.04	5.26	1.57	3.21	0.64
2001	435	2	71	1	2	1.66	79	89	107	1	2	0	1	1	140	70	5.16	6.37	1.74	4.37	1.1
2001	436	1	71	1	2	1.75	79	91	104	1	1	0	0	2	110	70	7.12	4.49	4.23	2.77	0.74
2001	437	1	74	1	2	1.68	61	78	94	1	1	0	0	1	140	70	5.01	5.2	1.67	3.22	0.89
2001	438	2	70	1	2	1.57	66	83	101	1	2	0	1	1	120	80	5.83	4.09	1.34	1.96	2.26
2001	439	1	78	3	2	1.58	89	106	124	1	2	0	0	2	140	70	5.55	4.44	1.13	2.66	3.36
2001	440	1	80	3	2	1.64	78	94	107	1	2	0	0	1	140	80	6.26	6.14	1.37	3.04	5.1
2001	441	1	77	2	2	1.69	67	88	100	2	2	0	0	1	140	80	5.05	4.93	1.62	3.15	1.47
2001	442	2	70	1	2	1.59	58	84	93	2	2	0	0	1	150	70	5.66	6.2	1.37	4.25	2.01
2001	443	2	63	1	2	1.56	63	76	94	1	2	0	0	2	110	70	5.68	4.65	1.43	1.78	4.01
2001	444	1	68	1	2	1.74	73	81	100	2	1	0	0	2	120	60	5.24	5.29	1.37	3.58	1.27
2001	445	2	80	1	2	1.53	62	88	101	1	2	0	0	1	136	70	5.58	4.49	1.19	2.68	2.97
2001	446	1	77	3	2	1.73	73	87	101	1	2	1	0	1	140	70	5.14	5.7	1.32	3.46	1.34
2001	447	1	78	2	2	1.66	65	90	93	3	2	1	0	1	140	70	6.03	3.54	1.04	2.31	0.82
2001	448	2	70	2	2	1.5	57	75	101	2	2	0	1	2	124	76	4.74	5.19	2.37	2.75	0.34
2001	449	2	65	3	2	1.67	61	78	97	0	2	0	0	2	120	76	5.02	5.34	1.63	3.2	0.69
2001	450	1	73	1	2	1.7	75	96	100	2	2	0	0	2	120	70	5.79	5.07	1.29	3.68	1.18
2001	451	2	70	3	2	1.57	68	90	107	1	2	0	0	1	120	80	5.06	4.31	1.08	2.48	1.95
2001	452	2	75	5	2	1.47	57	89	101	1	2	0	0	1	120	80	5.15	5.3	1.26	3.76	1.61
2001	453	1	73	1	2	1.66	65	86	97	2	2	0	0	2	160	80	5.29	5.1	1.62	3.43	0.73
2001	454	2	66	2	2	1.59	54	76	97	1	2	0	0	2	114	70	5.51	6.52	2.11	4.47	1.04
2001	455	2	68	2	2	1.58	53	79	97	1	2	0	0	2	120	58	5.11	4.89	1.65	2.99	0.68
2001	456	1	71	2	2	1.78	74	86	96	1	1	0	0	2	120	76	8.17	5.54	1.18	3.82	1.18
2001	457	2	75	5	2	1.52	69	93	109	1	2	0	0	2	130	70	9.83	5.37	1.34	3.9	2.12
2001	458	2	59	4	2	1.61	74	92	108	1	1	0	1	1	130	80	5.73	3.62	0.98	2.31	1.76
2001	459	2	64	4	2	1.59	67	86	107	0	2	0	0	2	160	90	5.85	5.73	2.09	3.31	0.87
2001	460	2	63	3	5	1.56	51	68	92	1	2	0	0	2	130	100	5.3	6.54	2.02	3.76	1.88
2001	461	2	59	4	2	1.57	52	73	92	2	2	0	1	2	140	80	4.6	4.99	1.78	2.75	1.23
2001	462	2	65	4	2	1.55	49	71	90	1	2	0	1	1	130	80	4.86	6.27	1.79	3.95	1.69
2001	463	2	66	3	5	1.52	62	79	102	1	2	0	1	2	130	70	4.57	5.41	2	2.99	0.9
2001	464	1	67	1	2	1.69	67	86	95	2	2	0	0	1	120	70	5.28	4.48	1.13	2.72	0.94
2001	465	1	72	1	2	1.73	60	78	93	1	2	0	0	1	106	56	5.27	5.48	1.85	3.11	0.57
2001	466	2	64	4	2	1.58	60	79	98	0	2	0	0	1	104	60	5	3.3	1.4	1.8	0.4
2001	467	1	69	1	2	1.65	75	92	100	1	2	0	0	1	126	76	5.2	3.1	1.08	2.1	0.7
2001	468	2	67	1	2	1.54	52	70	90	2	2	0	1	1	150	90	4.8	4.1	1.2	2.8	1
2001	469	1	71	1	2	1.68	81	97	106	1	1	0	0	1	120	80	6.1	5	1.3	3.1	1.3
2001	470	1	72	2	2	1.75	73	87	99	0	1	1	0	2	130	70	6.4	4.9	1.15	3.49	1.36
2001	471	2	68	1	2	1.59	65	84	103	1	2	0	1	1	120	80	5.4	3.6	1.2	2.08	1.5
2001	472	1	80	1	5	1.63	61	85	101	1	1	0	0	2	140	70	5	4.9	1.5	2.8	2
2001	473	2	72	3	2	1.56	65	85	103	2	2	0	1	1	154	70	5.3	4.7	2.2	2.6	0.5
2001	474	2	67	2	2	1.55	67	80	100	1	1	0	1	1	120	70	6.19	5.1	1.4	3.2	1.2
2001	475	1	72	4	2	1.69	82	96	106	0	2	0	1	1	130	80	5.8	5.9	1.1	4.4	1.4
2001	476	1	73	1	2	1.65	64	85	99	1	2	0	0	2	130	70	5.2	3.1	1.7	1.8	1.3
2001	477	1	77	1	2	1.66	72	93	103	1	1	0	0	2	140	60	7.3	4.3	1.4	2.8	0.6
2001	478	2	70	1	2	1.54	40	64	87	0	2	0	1	2	120	70	5.3	4.3	1.6	2.6	1
2001	479	2	68	3	2	1.54	67	88	107	0	2	0	1	2	150	80	6.1	4.2	1.4	2.6	1.1
2001	480	1	73	3	2	1.68	74	89	105	1	1	0	0	2	120	80	5.3	5.7	1.4	4.1	1.1
2001	481	2	67	2	2	1.64	55	69	91	0	2	0	1	2	120	70	3.9	3.3	2.2	1.1	0.6
2001	482	2	68	4	2	1.5	51	72	88	1	2	0	1	1	140	80	4	5.2	1.6	3.5	0.4
2001	483	1	69	1	2	1.68	72	92	102	1	2	0	0	2	110	68	6	4.8	1.6	3.1	0.9
2001	484	1	69	3	2	1.68	81	98	104	2	2	1	0	1	140	70	5.9	5	1.2	3.4	1.8
2001	485	1	69	1	2	1.67	70	86	102	1	1	1	0	1	130	70	4.9	3.7	1.5	2	1
2001	486	1	76	2	2	1.71	70	87	99	1	2	1	0	1	160	80	6.9	4.1	1.6	2.2	0.6
2001	487	2	71	2	2	1.62	77	94	110	0	2	0	0	1	130	76	7.7	5.7	1.6	3.2	2.1
2001	488	2	70	5	2	1.57	50	72	93	0	2	0	0	1	120	70	5.1	4.8	1.5	3.2	0.6
2001	489	2	65	3	2	1.54	71	92	109	1	2	0	0	2	140	80	5.3	4.4	1	2.9	2.1
2001	490	1	69	1	2	1.75	70	81	96	1	2	0	0	1	140	80	6.1	4.6	1.2	3.2	0.9
2001	491	2	70	2	2	1.61	76	93	111	1	2	0	1	1	130	70	6.06	5.25	1.61	3.43	1.15
2001	492	1	71	4	2	1.69	70	93	99	4	1	1	0	2	160	90	5.44	5.97	1.81	4.07	0.59
2001	494	2	62	2	2	1.59	59	81	96	1	2	0	1	1	150	80	6.26	7.2	1.76	4.94	2.52
2001	495	1	71	1	2	1.7	76	91	106	2	2	0	0	2	140	80	7.26	5.99	1.6	4.43	0.96
2001	496	2	68	4	2	1.48	64	88	105	2	2	0	0	1	150	90	5.34	5.55	2.36	3.26	0.73
2001	497	2	62	4	2	1.69	74	95	107	1	2	0	0	1	140	70	5.85	7.79	1.55	5.44	1.21
2001	498	1	71	2	2	1.67	85	103	107	4	1	1	0	1	120	70	6.16	3.89	1.16	2.6	0.7
2001	499	2	65	2	2	1.59	62	83	102	2	2	0	0	2	100	60	5.6	4.47	1.32	2.95	1.22
2001	500	1	69	1	2	1.75	82	92	104	3	1	1	0	1	130	70	5.72	6.27	1.76	4.73	1.25
2001	501	1	69	2	2	1.71	80	100	109	1	2	0	1	2	140	80	4.98	5.37	1.18	2.48	3.62
2001	502	2	65	3	2	1.62	76	98	109	1	2	0	0	1	130	70	5.35	5.14	1.18	2.48	4.82
2001	503	2	63	3	2	1.61	70	84	106	1	2	0	1	2	120	70	5.56	5.55	2.51	3.37	0.58
2001	504	1	69	1	2	1.72	76	89	100	1	2	1	1	2	150	80	6.88	5.37	1.6	3.28	0.86
2001	505	2	66	2	2	1.66	70	86	104	3	2	0	0	2	130	70	5.81	5.24	1.22	3.91	1.64
2001	506	2	66	3	2	1.56	73	96	112	0	2	0	0	2	120	70	5.49	4.04	1.19	2.61	0.72
2001	507	1	71	3	2	1.74	79	90	103	2	1	0	0	1	120	80	5.11	4.11	1.13	2.77	1.42
2001	508	1	69	2	2	1.8	85	99	105	2	2	1	0	2	120	70	5.49	4.53	1.42	2.85	1.15
2001	509	2	67	1	2	1.63	76	90	114	4	2	0	0	1	120	70	5.49	5	1.42	2.85	1.15
2001	510	1	78	3	2	1.69	83	94	112	1	1	0	0	1	140	80	6.02	5.46	1.88	2.93	2.23
2001	511	1	66	2	2	1.65	78	94	102	1	2	0	0	1	140	90	5.68	4.86	1.22	3.45	1.33
2001	512	2	72	2	2	1.49	53	75	95	2	2	0	0	1	130	80	6.29	5.9	1.63	3.93	1.13
2001	513	2	66	4	2	1.65	69	90	103	1	2	0	0	1	120	70	6.38	4.7	1.43	2.88	1.29
2001	514	1	69	2	2	1.69	83	106	108	1	1	1	0	1	150	80	6.39	4.84	1.37	3.36	0.89
2001	515	2	66	2	2	1.69	77	92	111	1	2	0	0	1	110	70	5.8	3.53	1.18	2.36	0.78
2001	516	2	67	3	2	1.55	74	95	111	1	2	0	0	1	110	60	4.83	6.55	1.27	4.57	2.17
2001	517	2	61	3	2	1.62	50	72	92	2	2	0	1	1	130	80	5.06	5.89	1.76	3.31	1.37
2001	518	2	70	2	2	1.53	60	79	98	2	2	0	0	2	110	60	5.19	4.04	0.96	2.55	1.31
2001	520	2	70	3	2	1.48	45	68	92	1	2	0	1	1	140	70	7.58	5.88	1.3	4.34	1.54
2001	521	2	68	3	2	1.53	55	77	97	2	2	0	0	2	120	80	9.52	4.51	0.84	2.97	1.43
2001	522	2	73	4	5	1.55	54	80	97	2	2	0	1	2	160	90	6.41	5.45	1.05	3.71	2.11
2001	523	2	72	3	5	1.65	67	86	103	2	2	0	1	1	180	100	5.04	7.54	1.43	4.68	2.79
2001	524	2	64	1	2	1.58	64	83	96	4	2	1	1	2	138	90	5.42	6.78	1.24	4.22	1.56
2001	525	1	71	1	2	1.78	79	89	102	4	2	1	0	1	150	80	6.54	4.98	1.39	3.11	1.16
2001	526	1	72	2	2	1.61	71	88	100	1	2	0	1	2	130	80	4.73	5.89	1.1	4.02	1.26
2001	527	2	68	2	2	1.59	67	84	104	2	2	0	1	2	130	70	7.44	4.48	0.83	2.93	0.99
2001	528	1	75	3	2	1.61	65	79	95	4	1	1	0	1	120	60	5.21	4.72	1.17	3.12	1.04
2001	529	2	64	4	2	1.58	67	83	106	2	2	0	0	2	130	80	5.46	5.13	1.26	3.18	1.2
2001	530	2	73	3	2	1.53	63	88	101	1	2	0	0	1	140	80	8.26	5.69	0.91	3.46	3.76
2001	531	1	72	3	2	1.61	64	87	96	2	2	0	0	2	130	70	6.2	5.56	1.1	3.85	1.12
2001	532	2	73	3	5	1.58	57	82	97	1	1	0	1	1	140	66	5.2	6.45	1.16	4.77	1.26
2001	533	1	72	3	2	1.71	81	99	106	3	1	0	0	1	140	70	5.43	4.46	0.93	3.04	1.73
2001	534	2	82	2	2	1.45	60	82	102	2	2	0	1	2	140	90	6.24	5.6	1.28	3.51	1.66
2001	535	1	67	1	2	1.66	81	95	108	2	2	1	0	2	150	80	5.94	5	1.06	2.5	2.99
2001	536	1	72	3	2	1.7	64	77	93	1	1	0	0	1	120	60	5.1	4.67	1.21	3.33	0.87
2001	537	2	65	3	2	1.62	48	65	87	1	1	0	0	1	100	60	5.62	4.6	1.67	2.56	0.69
2001	538	2	84	5	5	1.53	36	61	83	0	2	0	0	1	140	80	5.48	4.29	1.58	2.07	0.59
2001	539	1	69	1	2	1.71	69	92	101	1	2	0	1	2	140	80	8.38	3.66	1.02	1.98	1.33
2001	540	1	75	1	2	1.72	75	85	105	1	2	0	0	2	120	70	5.78	4.41	1	3.16	0.59
2001	541	1	75	2	2	1.69	79	92	104	4	2	1	0	1	140	80	5.49	5.41	1.48	3.61	1.13
2001	542	1	72	1	2	1.72	50	66	88	2	2	0	0	2	110	60	5.2	5.24	1.33	3.44	1.23
2001	543	2	73	3	2	1.59	66	92	101	0	2	0	0	1	160	90	9.84	3.87	0.81	1.31	6.57
2001	544	1	85	2	2	1.63	43	63	84	0	2	0	0	1	110	60	5.35	3.67	1.3	1.88	0.7
2001	545	1	83	3	2	1.68	66	102	108	0	1	0	1	2	120	70	4.58	4.73	1.18	2.91	0.78
2001	546	1	77	1	5	1.62	66	65	75	0	1	1	0	2	140	86	5.32	2.79	0.75	1.6	0.7
2001	547	2	85	3	5	1.56	56	85	99	1	2	0	0	2	134	80	4.94	5.02	1.54	2.84	1.36
2001	548	1	69	1	2	1.61	65	93	103	0	2	0	0	1	150	90	5.32	3.62	0.7	1.93	2.24
2001	549	2	76	4	2	1.59	68	86	105	0	2	0	1	1	150	80	5.53	5.23	1.26	3.1	1.67
2001	550	1	67	1	2	1.72	75	94	102	2	1	0	0	1	90	60	8.17	6.09	0.97	4.2	1.98
2001	551	2	63	1	2	1.64	65	82	99	2	2	0	1	1	100	70	4.62	4.7	1.65	2.9	0.66
2001	552	2	67	2	2	1.48	41	59	80	1	2	0	0	1	140	70	5.05	4.98	1.29	3.1	0.93
2001	553	2	61	2	2	1.6	62	81	97	3	2	0	0	1	110	60	4.8	3.86	1.28	1.82	0.57
2001	554	1	69	1	2	1.61	63	86	101	3	1	0	0	1	120	70	6.18	4.85	1.38	3.13	0.81
2001	555	2	63	2	2	1.52	50	73	83	1	2	0	0	1	160	80	5.09	6.11	1.15	3.97	2.31
2001	556	1	69	1	2	1.64	58	76	90	1	1	0	1	1	120	70	5.67	58.6	1.74	3.56	1.1
2001	557	1	65	1	2	1.62	70	83	92	1	2	0	0	1	120	80	5.68	40.3	0.75	2.32	1.46
2001	558	2	59	3	2	1.53	64	82	104	3	2	0	0	2	120	70	5.34	3.01	1.3	2.92	0.67
2001	559	1	67	2	2	1.61	59	77	90	3	1	0	0	2	100	60	5.07	5.61	1.47	3.02	1.78
2001	560	2	63	3	2	1.56	73	93	101	3	2	0	1	1	100	70	6.93	5.78	1.37	3.66	1.38
2001	561	1	62	1	2	1.6	56	88	101	0	1	0	1	1	140	72	7.2	3.84	0.76	2.3	0.75
2001	562	2	59	4	2	1.64	63	85	95	0	2	0	1	2	130	80	12.76	6.3	1.03	4.18	3.16
2001	563	2	68	1	2	1.67	57	80	98	1	2	0	1	2	120	80	6.56	6.2	2.2	3.32	1.45
2001	564	2	64	4	2	1.55	60	82	97	1	2	0	1	1	140	70	6.38	4.76	1.03	2.27	2.98
2001	565	2	71	5	2	1.49	58	84	101	1	2	0	0	2	130	70	5.81	5.96	1.37	3.87	1.45
2001	566	2	67	2	2	1.54	63	84	98	1	2	0	1	1	100	70	8.41	6.36	1.26	4.16	2.28
2001	567	1	69	1	2	1.67	60	86	94	1	2	0	0	2	120	70	6.54	5	1.49	3.15	0.7
2001	568	1	69	4	2	1.64	66	89	96	1	1	0	1	1	140	80	5.95	4.99	1.03	3.68	0.99
2001	569	1	73	1	2	1.67	53	74	86	4	2	0	0	2	130	70	5.72	4.89	1.26	3.37	1.11
2001	570	2	64	1	2	1.53	68	88	105	0	2	0	0	2	140	80	6.09	5.8	1.77	3	1.81
2001	571	1	67	1	2	1.63	74	93	102	3	1	0	0	1	120	80	5.64	5.12	1.15	3.4	2.2
2001	572	1	72	2	2	1.67	67	90	95	1	1	1	0	2	140	70	7.32	6.28	1.68	4.1	1.39
2001	573	1	67	3	2	1.58	68	86	103	1	2	0	0	1	110	66	5.91	6.72	1.39	4.75	1.35
2001	574	2	73	1	2	1.6	65	90	101	1	2	0	0	1	120	70	5.97	4.69	1.05	3.05	1.85
2001	575	1	65	1	2	1.63	80	93	100	4	1	0	1	2	130	80	5.72	3.15	0.95	1.93	1.36
2001	576	2	59	2	2	1.6	75	93	110	3	2	0	1	1	120	80	5.56	3.41	1.14	1.93	0.75
2001	577	2	61	1	2	1.53	60	77	87	3	2	0	1	2	140	70	5.31	5.65	1.65	3.26	1.03
2001	578	1	67	1	2	1.68	64	83	93	3	1	0	1	1	140	70	5.85	5.45	1.76	3.43	0.6
2001	579	2	64	1	2	1.59	70	89	103	1	2	1	0	1	140	70	7.87	5.85	1.36	4.01	2.97
2001	580	2	63	2	2	1.6	64	81	102	1	2	0	1	1	100	70	8.31	5.15	1.29	3.97	1.78
2001	581	1	71	1	2	1.66	74	96	100	1	2	0	0	1	140	80	6.45	4.69	1.54	2.66	0.66
2001	582	1	74	1	2	1.71	77	97	104	3	2	0	0	2	150	90	8.04	2.92	0.73	1.51	2.46
2001	583	2	62	1	2	1.58	73	87	106	1	2	0	1	2	110	70	6.51	6.28	1.43	4.53	1.66
2001	584	2	65	1	2	1.57	63	84	98	1	2	0	0	2	110	66	6.56	5.01	1.5	3.01	1.03
2001	585	1	69	2	2	1.74	82	92	112	1	2	1	0	2	140	80	5.3	5.02	1.14	3.57	0.57
2001	586	2	68	4	2	1.6	64	88	100	1	2	0	0	1	150	90	5.05	4.66	0.98	2.18	3.44
2001	587	2	64	3	2	1.61	52	71	85	1	2	0	0	1	100	66	5.15	6.37	1.58	4	1.27
2001	588	1	67	1	2	1.65	58	75	87	1	2	0	0	2	104	70	4.76	4.96	1.31	3.47	0.43
2001	589	1	66	1	2	1.66	58	79	91	1	2	0	0	1	116	64	5.24	6.14	1.36	4.46	1.09
2001	590	1	65	1	2	1.84	85	98	102	1	1	0	0	2	120	80	6.62	4.31	1.15	2.49	1.21
2001	591	1	64	1	2	1.71	73	90	99	1	1	0	0	1	108	74	0.69	4.23	0.87	2.85	1.52
2001	592	1	68	1	2	1.74	73	88	97	1	2	0	0	2	130	80	5.26	5.55	1.32	3.48	1.13
2001	593	2	59	2	2	1.55	64	77	103	1	2	0	1	2	120	80	5.18	5.75	1.37	4.03	1.09
2001	594	1	72	2	2	1.61	64	87	93	1	2	0	0	1	130	80	5.41	5.09	1.24	3.35	1.67
2001	595	2	65	3	2	1.6	73	91	106	1	2	0	1	1	140	80	5.33	6.12	1.25	4.28	1.57
2001	596	2	63	2	2	1.6	66	84	101	1	2	0	0	2	140	80	5.02	4.53	1.39	2.82	0.75
2001	597	1	66	3	2	1.56	63	82	104	1	2	0	1	1	140	66	7.68	5.11	1	3.34	1.97
2001	599	1	64	1	2	1.62	73	89	103	3	1	0	0	1	120	60	5.8	4.03	1.27	2.01	1.14
2001	600	1	67	1	2	1.69	60	73	92	3	1	0	0	2	120	70	5.23	5.4	1.14	3.5	1.21
2001	601	2	63	1	2	1.62	67	86	95	3	2	0	0	1	120	70	6.78	5.13	1.08	3.31	1.71
2001	602	2	67	3	2	1.58	58	81	94	1	2	0	0	2	110	70	5.13	5.38	1.43	2.89	2.96
2001	603	1	65	1	2	1.72	86	98	106	1	2	0	0	2	120	80	5.76	3.28	0.89	1.91	1.09
2001	604	1	66	1	2	1.6	62	80	93	1	2	0	0	1	130	70	10.81	4.2	1.05	2.69	1.02
2001	605	2	61	1	2	1.58	43	62	81	0	1	0	0	2	110	60	5.25	4.84	1.54	3.03	0.95
2001	606	1	73	1	2	1.7	74	94	105	1	2	1	0	2	150	80	12.5	6.04	1.21	4.27	1.14
2001	607	1	66	2	2	1.68	79	94	108	1	2	0	1	1	150	90	5.24	4.85	0.95	3.43	1.01
2001	608	2	66	3	2	1.49	41	67	81	1	2	0	1	2	140	80	5.35	6.61	1.23	4.67	1.27
2001	609	2	65	4	2	1.54	47	74	88	3	2	0	0	2	160	78	5.16	6.11	1.54	3.92	1.37
2001	610	2	67	2	5	1.63	56	79	95	1	2	0	1	2	140	80	7.25	5.49	1.61	3.32	1.56
2001	611	2	90	4	5	1.49	44	76	87	1	2	0	1	2	160	80	6.04	4.84	0.96	2.28	1.57
2001	612	2	61	1	2	1.6	80	102	120	1	2	0	0	2	160	90	5.41	5.22	1.09	3.85	2.46
2001	613	2	61	4	2	1.65	60	75	95	1	2	0	0	2	118	66	5.18	4.32	1.24	2.51	0.9
2001	614	2	68	2	5	1.61	68	89	104	0	2	0	0	1	130	90	5.52	5.4	1.32	2.55	0.88
2001	615	2	59	3	2	1.56	68	88	102	1	2	0	1	2	130	90	5.6	5.7	1.35	3.58	0.76
2001	616	1	65	1	2	1.75	76	90	101	1	2	0	0	1	120	70	5.49	4.8	1.39	2.9	0.92
2001	617	2	61	3	2	1.64	78	94	112	1	2	0	0	1	120	80	6.06	6.79	1.58	4.7	0.86
2001	618	1	66	2	2	1.67	67	85	95	1	2	0	0	2	120	70	6.48	6.38	1.31	4.76	1.03
2001	619	2	61	4	2	1.57	68	86	106	3	2	0	0	2	106	64	16.23	9.03	1.21	7.03	4.71
2001	620	2	59	4	2	1.63	72	83	111	1	2	0	0	2	120	70	5.83	5.04	1.37	3.54	0.82
2001	621	2	65	1	2	1.59	65	85	91	3	2	0	1	2	110	74	5.44	4.15	0.89	2.69	1.25
2001	622	1	68	1	2	1.68	81	93	109	1	1	1	1	2	140	78	7.32	5.3	1.01	4.23	1.62
2001	623	2	65	1	2	1.54	60	78	98	1	2	0	0	1	120	70	5.42	4.85	1.28	3.15	0.95
2001	624	1	67	1	2	1.72	70	89	94	3	1	0	0	2	124	70	5.68	5.52	1.1	3.5	2.23
2001	625	1	68	1	2	1.68	75	89	100	3	2	0	1	1	114	80	4.58	5.3	1.16	3.6	0.89
2001	626	2	59	2	2	1.64	68	92	102	3	2	0	1	2	110	70	4.92	4.99	1.06	3.45	1.29
2001	627	1	69	2	2	1.63	68	87	94	1	1	0	1	1	144	80	5.5	3.16	0.86	2.15	0.59
2001	628	2	61	3	2	1.6	67	85	104	0	2	0	0	2	140	80	4.96	3.85	1.27	2.21	0.7
2001	629	2	66	3	2	1.63	63	81	99	1	2	0	0	1	140	80	5.48	6.04	1.15	4.49	0.94
2001	630	2	70	3	2	1.55	59	80	96	3	2	0	1	2	130	80	5.87	4.5	1.17	2.99	1.53
2001	631	2	66	1	2	1.55	65	83	101	1	2	0	1	1	142	90	5.24	4.92	1.39	3.15	0.82
2001	632	1	67	1	2	1.72	97	111	116	3	1	0	0	1	124	80	5.5	4.01	0.94	2.82	0.82
2001	633	2	64	2	2	1.56	63	85	101	1	2	0	0	1	200	80	4.3	5.2	0.87	3.19	2.12
2001	634	2	66	3	2	1.49	57	82	95	1	2	0	1	1	140	80	6.72	5.7	1.45	4.11	1.43
2001	635	2	65	5	2	1.52	57	88	96	1	2	0	1	2	100	64	5.2	5.44	1.1	3.65	1.43
2001	636	1	68	1	2	1.65	69	88	96	1	2	0	0	2	120	70	5.5	6.93	1.23	5.1	2.04
2001	637	1	67	1	2	1.7	82	101	107	1	1	1	1	2	120	70	5.31	4.47	0.79	3.5	1.11
2001	638	2	65	2	2	1.67	70	90	105	1	2	0	1	1	130	80	5.84	5.29	0.94	1.97	6.24
2001	639	2	65	3	2	1.55	48	69	86	1	1	0	0	1	100	60	5.14	6	1.49	4.12	1.19
2001	640	1	60	1	2	1.63	71	89	97	3	2	1	1	2	130	86	6.15	4.94	1.06	3.62	0.73
2001	641	1	62	1	2	1.72	79	96	100	3	1	1	0	2	118	90	5.69	4.61	1.82	2.02	0.65
2001	642	1	64	1	2	1.62	70	91	101	4	1	1	0	2	140	90	5.25	5.79	1.03	3.65	1.29
2001	643	1	61	1	2	1.65	78	99	109	1	2	0	0	2	130	80	6.17	5.39	0.95	3.83	2.91
2001	644	2	59	2	2	1.58	73	93	111	1	2	0	1	1	140	80	4.81	5.5	0.98	3.72	1.85
2001	645	2	62	4	2	1.58	62	84	98	1	2	0	0	1	120	70	5.8	10.66	1.63	8.56	2.26
2001	646	2	63	1	2	1.51	63	87	104	0	2	0	1	1	130	76	5.79	4.88	1.58	3.06	1.08
2001	647	1	69	1	2	1.61	77	100	100	1	1	1	0	2	120	78	5.58	3.93	1.27	2.81	0.61
2001	648	1	68	1	2	1.6	65	67	98	1	2	0	0	2	130	86	5.89	5.83	1.04	4.28	1.95
2001	649	2	62	4	2	1.58	59	80	94	0	2	0	1	2	104	70	5.45	5.88	1.19	4.08	1.89
2001	650	2	59	1	2	1.61	54	75	95	1	2	0	0	2	110	70	5.65	4.19	1.19	2.59	0.82
2001	651	1	63	1	2	1.75	79	91	97	2	2	0	0	2	110	70	7.89	4.24	0.95	1.61	5.37
2001	652	1	67	2	2	1.65	68	88	97	1	1	0	1	2	140	80	5.7	3.98	0.84	2.39	1.68
2001	653	2	63	3	2	1.51	53	76	90	1	2	0	1	1	134	80	6.12	5.33	1.38	3.28	1.55
2001	654	1	67	1	2	1.72	71	88	99	1	1	0	1	1	110	70	5.03	4.58	1.06	2.58	1.14
2001	655	2	63	3	5	1.56	61	80	93	1	2	0	0	1	150	80	9.07	6.49	1.41	4.1	1.52
2001	656	1	78	2	2	1.62	50	73	86	1	2	0	0	2	150	86	6.85	4.18	1.34	2.26	0.49
2001	657	2	77	1	2	1.62	69	88	108	1	2	0	0	1	106	64	4.99	3.79	0.95	1.66	1.76
2001	659	2	68	2	2	1.54	59	79	97	0	2	0	1	2	150	86	5.2	4.65	1.27	2.82	0.85
2001	660	2	64	1	2	1.51	67	95	106	3	2	0	1	1	120	80	5.09	3.93	0.81	2	3.24
2001	661	1	61	1	2	1.65	80	94	106	1	1	1	1	1	170	90	5.3	4.96	1.35	4.03	1.03
2001	662	2	63	1	2	1.51	59	85	101	1	2	0	0	2	120	80	5.73	4.07	0.9	2.61	0.88
2001	663	2	66	1	2	1.57	68	86	96	1	2	0	0	2	104	64	5.35	6.01	1.11	4.02	1.81
2001	664	1	66	1	2	1.69	87	100	107	1	2	0	0	2	110	70	5.03	4.91	1.13	3.05	0.68
2001	665	1	64	1	2	1.62	60	80	92	1	2	0	1	1	130	80	5.39	4.95	0.98	3.56	1.37
2001	666	2	65	3	2	1.55	47	71	89	3	2	0	0	2	94	58	5.29	6.22	1.48	4.36	0.87
2001	667	1	64	1	2	1.61	71	87	99	4	1	1	0	2	126	70	4.91	5.06	1.35	2.28	0.72
2001	668	2	70	1	2	1.58	67	87	103	0	2	0	0	1	116	70	5.47	6.33	1.08	3.98	2.41
2001	669	2	66	1	2	1.64	63	90	104	1	2	0	1	1	180	90	5.85	6.02	1.18	3.77	2.12
2001	670	1	66	1	2	1.7	77	90	103	1	2	0	1	2	120	70	7.12	3.71	0.73	2.45	1.44
2001	671	1	67	3	2	1.63	76	92	102	3	2	0	0	2	140	86	5.64	6.11	1.36	4.04	1.18
2001	672	2	62	4	2	1.57	68	87	99	3	2	0	1	1	130	74	5.33	5.51	1.78	3.09	0.96
2001	673	2	64	2	2	1.58	53	68	88	3	2	0	1	2	140	80	5.72	3.97	1.3	2.36	0.37
2001	674	1	65	4	2	1.63	63	83	93	3	1	0	0	2	110	74	6.67	5.95	1.35	3.98	0.98
2001	675	1	62	1	2	1.75	74	97	100	4	2	1	1	2	120	86	5.69	4.52	1.33	2.52	0.85
2001	676	1	60	1	2	1.65	54	70	85	3	2	0	0	2	112	70	5.46	6.28	1.38	4.52	0.83
2001	677	1	66	1	2	1.61	82	97	102	3	2	0	0	1	120	70	6.22	6.87	1.82	4.54	0.79
2001	678	2	59	2	2	1.6	70	84	110	3	2	0	0	2	130	80	11.87	5.75	1.37	3.94	0.66
2001	679	1	67	4	2	1.72	73	94	101	3	1	0	0	2	140	70	5.56	4.54	0.98	3.12	0.96
2001	680	1	65	1	2	1.6	66	87	94	3	2	0	0	2	120	80	6.12	5.66	1.25	3.96	1.48
2001	681	2	61	4	2	1.52	64	88	99	1	2	0	0	1	140	90	5.64	4.49	0.02	2.83	1.11
2001	682	1	71	1	2	1.7	78	88	105	1	2	1	0	1	120	70	5.12	3.77	1.44	2.01	0.48
2001	683	2	64	4	2	1.51	47	74	88	3	2	0	0	2	140	80	5.88	4.09	0.86	2.67	1.4
2001	684	1	62	3	2	1.65	75	87	95	1	1	0	1	2	120	80	5.21	6.51	1.66	4.79	1.14
2001	685	2	68	3	5	1.48	58	83	98	1	2	0	0	2	140	80	5.31	6.38	1	4.33	2.3
2001	686	1	71	3	2	1.59	60	79	95	1	1	1	0	2	150	80	13.22	4.47	1.55	2.35	0.48
2001	687	2	70	5	2	1.5	66	97	108	1	2	0	1	2	150	80	5.24	5.45	1.32	3.36	0.97
2001	688	1	76	4	2	1.7	50	66	83	0	1	1	0	2	100	64	5.45	4.22	1.22	2.25	0.93
2001	689	2	66	3	2	1.49	68	92	107	4	2	0	0	2	146	90	4.93	4.48	1.07	2.63	1.21
2001	690	1	72	2	2	1.73	76	90	99	3	1	0	1	1	128	68	4.61	4.74	0.98	3.2	1.35
2001	691	2	72	2	2	1.6	67	90	108	1	2	0	0	1	140	90	5.63	5.8	1.29	3.03	2.96
2001	692	1	60	1	2	1.74	67	87	95	0	2	1	1	2	110	60	5.7	4.56	0.88	2.38	1.93
2001	693	1	61	2	2	1.75	90	105	110	1	2	0	0	1	100	60	5.83	4.41	0.7	2.78	1.52
2001	694	2	64	1	2	1.51	60	80	99	3	2	0	1	2	106	70	6.05	6.32	1.17	3.9	2.21
2001	695	2	67	2	2	1.62	64	82	101	1	2	0	1	1	150	90	5.99	5.57	1.32	3.32	1.89
2001	696	1	72	4	2	1.67	46	76	85	3	1	0	0	2	142	70	5.34	3.16	1.21	1.53	0.47
2001	697	2	66	4	2	1.55	59	77	93	3	2	0	0	1	110	60	5.07	3.92	1.48	1.96	0.51
2001	698	2	61	5	2	1.56	67	88	98	3	2	0	0	1	120	80	6	5.95	1.54	3.35	0.77
2001	699	1	69	5	2	1.59	75	95	105	3	1	0	0	2	160	70	6.4	5.93	1.29	4.3	1.02
2001	700	1	76	2	2	1.65	67	93	99	3	2	1	0	1	100	60	5.11	5.38	1.16	3.44	1.31
2001	701	2	65	4	5	1.58	69	89	106	1	2	0	0	1	110	76	5.94	4.28	1.09	2.4	1.15
2001	702	1	61	3	2	1.57	61	85	94	1	2	0	0	2	130	84	19.54	7.66	1.26	2.65	8.11
2001	703	1	60	2	2	1.7	59	74	87	3	1	0	1	2	130	80	6.38	5.2	1.38	3.14	0.82
2001	704	1	62	1	2	1.71	78	86	101	4	1	0	1	1	140	80	5.12	3.71	1.06	1.97	0.93
2001	705	1	60	3	2	1.59	65	81	97	4	2	0	0	2	130	76	4.96	3.91	1.14	2.1	0.75
2001	706	1	63	4	2	1.7	79	95	103	1	1	0	0	2	120	70	10.34	5.97	1.75	3.3	2.09
2001	707	1	67	2	5	1.6	64	85	98	3	2	0	1	1	146	90	5.56	6.42	1.54	3.78	1.51
2001	708	2	64	1	2	1.58	66	84	97	3	2	0	0	1	140	72	5.94	4.94	1.26	3.11	1.07
2001	709	2	70	5	2	1.61	67	89	103	1	1	0	0	2	100	60	4.7	6.24	2.19	3.2	1.04
2001	710	2	61	2	2	1.51	53	74	94	0	2	0	1	2	110	70	5.44	4.03	1.16	2.42	0.54
2001	711	1	63	1	2	1.66	69	88	100	3	2	1	0	2	130	80	6.01	5.76	1.4	3.8	1.32
2001	712	2	65	4	2	1.56	76	91	116	1	2	0	0	1	130	80	5.76	4.19	1.02	2.02	1.31
2001	713	1	62	2	2	1.62	69	88	96	3	2	0	0	1	150	84	7.8	4.23	1.08	2.58	1.14
2001	714	2	63	1	2	1.53	61	87	99	1	2	0	0	2	116	60	5.19	4.89	1.06	2.68	2.31
2001	715	2	59	4	2	1.6	61	78	94	3	2	0	0	2	100	70	5.43	5.07	1.51	3.1	1.11
2001	716	1	69	2	2	1.55	64	87	97	0	2	0	0	1	110	72	5.14	5.5	1.69	2.83	1.62
2001	717	2	59	5	2	1.64	71	93	103	1	2	0	1	1	120	86	5.84	5.28	1.26	3.27	1.36
2001	718	2	68	1	2	1.56	61	86	98	2	2	0	0	1	122	80	5.48	6.84	1.65	4.26	1.34
2001	719	2	68	5	5	1.52	64	92	104	1	2	0	0	1	100	60	6.06	5.87	1.23	3.25	1.54
2001	720	2	59	4	2	1.44	55	81	96	3	2	0	0	2	100	60	4.92	4.46	1	3.08	0.97
2001	721	2	68	3	2	1.52	52	77	93	1	2	0	0	2	130	70	5.19	5.8	1.18	3.19	3.31
2001	722	1	60	2	2	1.68	72	95	98	1	2	1	0	2	110	80	7.66	4.72	0.91	2.79	2.27
2001	723	2	59	3	2	1.57	61	79	98	3	2	0	1	2	120	80	5.46	5.02	1.22	3.19	1.33
2001	724	2	63	3	2	1.57	55	79	93	1	2	0	1	2	136	80	5.47	4.8	1.72	2.28	0.79
2001	725	2	63	5	5	1.52	62	91	104	4	2	0	0	2	140	90	5.34	4.31	1.45	2.08	1.17
2001	726	2	64	2	2	1.57	76	100	107	3	2	0	1	1	160	80	9.96	4.74	1.21	3.15	1.55
2001	727	1	60	2	2	1.6	68	84	107	1	2	0	0	2	120	80	5.62	4.51	1.48	2.5	0.56
2001	728	1	68	2	5	1.75	75	84	99	3	1	0	0	2	144	80	5.37	4.8	1.91	2.61	0.7
2001	729	2	70	4	2	1.5	61	89	103	1	2	0	1	2	150	90	5.65	6.74	1.04	4.62	2.74
2001	730	1	64	4	2	1.8	86	96	103	0	1	0	1	1	140	80	5.89	4.5	0.88	2.69	1.46
2001	731	2	70	3	2	1.59	74	98	109	1	2	0	0	2	130	66	5.88	4.63	1.24	2.52	1.84
2001	732	1	69	1	2	1.69	77	95	106	1	1	1	1	1	140	80	5.5	4.72	1.1	2.85	1.42
2001	733	1	69	3	2	1.75	78	87	101	0	1	1	0	2	192	100	6.33	4.78	1.06	3.03	0.84
2001	734	1	69	3	2	1.65	82	93	105	1	1	0	1	2	140	80	5.13	3.84	0.83	2.33	1.61
2001	735	1	73	3	5	1.63	60	87	94	1	1	0	0	2	122	66	5.29	6.09	1.13	4.07	1.95
2001	736	2	65	2	2	1.62	63	83	100	3	2	0	1	2	120	80	5.45	5.24	0.99	3.44	1.4
2001	737	1	69	1	2	1.56	69	92	99	3	2	0	0	2	136	90	5.1	5.04	1.06	3.26	1.75
2001	738	1	60	4	2	1.72	62	83	93	1	1	1	0	2	124	76	6	4.58	1.35	2.57	1.1
2001	739	1	71	3	2	1.63	64	80	97	1	1	0	0	1	110	66	5.9	5.63	1.2	3.94	0.99
2001	740	2	59	5	2	1.63	67	86	98	1	2	0	0	2	130	86	5.08	5.48	1.15	3.75	0.99
2001	741	2	72	5	2	1.54	62	88	99	1	2	0	1	1	130	76	5.65	5.91	1.22	4.14	1.1
2001	742	2	64	5	2	1.65	72	88	108	3	2	0	0	1	150	90	4.2	5.49	1.35	3.45	1.19
2001	743	1	62	1	2	1.61	69	87	98	1	2	0	1	2	160	100	5.35	5.99	1.19	4.23	1.24
2001	744	2	65	4	2	1.52	66	89	107	3	2	0	0	1	150	80	5.04	5.43	1.31	3.61	0.95
2001	745	2	67	1	2	1.6	58	75	92	1	2	0	1	2	118	68	4.99	5.43	1.26	3.46	1.24
2001	746	2	80	5	5	1.52	51	85	93	3	2	0	1	2	140	78	5.24	4.74	1.16	2.93	12.1
2001	747	2	59	2	2	1.63	67	90	101	0	2	0	1	1	110	78	5.28	5.11	0.89	3.63	1.73
2001	748	1	69	4	2	1.66	73	89	102	3	1	1	0	1	130	80	5.68	5.16	0.94	3.19	2.15
2001	749	2	70	5	2	1.56	69	104	110	1	2	0	0	1	138	80	4.35	5.47	1	3.46	2.03
2001	750	2	68	5	2	1.52	60	93	98	3	2	0	0	1	140	76	9.51	5.14	1.08	2.77	3.03
2001	751	2	70	4	2	1.59	70	80	105	3	2	0	1	1	146	90	6.06	5.61	1.18	3.42	1.91
2001	752	2	70	4	5	1.6	80	95	113	1	2	1	0	2	160	84	5.25	6.3	1.16	4.56	1.34
2001	753	1	71	4	2	1.72	82	105	109	3	1	0	1	1	170	90	6.24	4.4	0.82	2.87	1.16
2001	754	1	62	4	2	1.67	79	90	108	3	2	0	1	2	126	80	9.6	5.1	0.96	3.26	1.77
2001	755	1	66	4	2	1.66	69	91	99	3	2	0	0	2	120	74	6.36	4.71	1.22	2.74	0.96
2001	756	2	62	4	2	1.53	57	85	97	3	2	0	0	1	130	80	6.11	5.58	1.03	2.14	5.95
2001	757	2	68	2	5	1.5	50	81	96	1	2	0	0	1	120	60	4.92	5.26	0.92	3.02	2.83
2001	758	2	64	1	2	1.61	57	77	89	1	2	0	0	2	100	64	5	4.96	1.08	3.03	1.25
2001	759	2	59	3	2	1.55	64	89	103	3	2	0	1	1	140	80	11.37	3.79	1	2.13	1.3
2001	760	2	65	4	2	1.58	60	83	102	1	2	0	0	1	130	80	5.24	6.62	1.36	4.29	2.14
2001	761	2	67	1	2	1.5	54	78	89	1	2	0	0	1	126	74	5.29	4.61	1.12	2.73	1.44
2001	762	2	68	1	2	1.53	61	84	102	3	2	0	0	2	122	68	5	7.72	1.43	5.34	2.21
2001	763	1	69	1	2	1.66	58	74	89	3	1	0	1	1	140	80	5.32	4.5	1.99	1.92	0.84
2001	764	1	60	1	2	1.67	70	88	98	3	2	0	0	1	150	90	5.98	5.21	1.44	3.27	0.84
2001	765	1	71	1	2	1.72	74	90	101	1	2	0	0	2	126	80	4.72	5.09	1.33	3.02	1.06
2001	766	2	64	3	5	1.51	55	73	101	1	2	0	1	1	130	80	5.14	5.49	1.62	3.3	0.66
2001	767	2	59	4	2	1.58	83	95	113	1	2	0	0	2	170	80	5.9	4.71	1.49	2.46	1.13
2001	768	2	66	5	2	1.57	64	83	96	3	2	0	0	2	160	100	5.81	7.37	1.28	1.73	10.28
2001	769	2	64	5	2	1.55	69	91	101	0	2	0	0	2	100	70	5.89	5.71	1.11	3.58	2.54
2001	770	2	63	4	2	1.66	72	92	106	1	2	0	0	2	120	80	6.29	5.69	1.23	3.59	2.06
2001	771	2	62	5	2	1.5	63	86	100	3	2	0	0	2	120	70	5.97	5.61	1.67	3.3	0.95
2001	772	1	80	3	2	1.64	57	82	91	3	1	0	0	1	120	60	8.96	6.09	1.88	3.71	0.9
2001	773	2	73	3	5	1.55	61	87	100	1	2	0	1	2	128	72	5.24	6.43	1.56	4.21	1.09
2001	774	1	68	4	2	1.72	83	100	110	3	2	0	0	2	140	76	5.66	4.42	0.82	2.1	3.96
2001	775	2	67	4	5	1.53	62	84	101	1	2	0	0	2	110	76	5.26	5.72	1.15	3.27	3.09
2001	776	2	71	2	2	1.52	61	87	100	1	2	0	0	2	130	76	5.18	5.9	1.2	3.18	3.87
2001	777	1	76	4	2	1.61	50	73	87	1	1	0	0	2	116	58	5.08	5.32	1.25	3.3	1.18
2001	778	2	61	4	2	1.53	73	101	113	3	2	0	0	1	140	80	6.67	5.24	1.03	3.22	1.93
2001	779	2	59	2	2	1.57	67	82	102	3	2	0	0	1	120	80	6.04	5.38	1.03	3.3	2.15
2001	780	2	73	4	5	1.55	61	85	103	3	2	0	0	1	160	90	5.37	6.53	1.5	4.6	1.33
2001	781	2	63	2	2	1.51	57	82	98	1	2	0	0	1	120	80	4.97	6.15	1.39	3.74	1.21
2001	782	2	72	1	2	1.6	65	87	98	1	2	0	1	2	148	80	5.64	4.66	1.47	2.65	0.99
2001	783	2	66	5	2	1.6	63	92	110	0	2	0	0	2	168	86	5.73	5.6	0.89	3.64	1.25
2001	784	2	70	1	5	1.6	63	92	105	1	2	0	1	2	156	76	4.89	5.59	1.27	3.3	3.27
2001	785	1	69	4	3	1.72	75	93	100	3	1	0	0	2	144	88	5.72	4.93	1.13	2.97	1.42
2001	786	2	66	4	2	1.55	61	85	95	1	2	0	0	2	140	86	5.12	5.55	1.53	3.64	0.95
2001	787	1	61	1	5	1.78	85	100	109	3	1	0	0	2	130	86	5.66	5.15	1.2	3.19	1.81
2001	788	2	72	5	2	1.56	75	97	111	3	1	0	0	1	160	70	4.97	4.34	1	2.48	1.59
2001	789	2	65	5	2	1.53	64	89	99	1	1	0	1	2	160	100	5.11	5.28	1.46	3.05	1.6
2001	790	2	68	3	2	1.62	64	82	105	3	2	0	1	2	150	80	5.5	4.99	1.2	3.26	1.69
2001	791	2	64	4	2	1.55	58	84	100	1	2	0	0	1	122	80	6.62	5.9	1.5	3.64	1.99
2001	792	1	72	2	2	1.67	60	78	93	3	1	1	1	2	140	78	5.25	6.09	1.75	4.07	0.59
2001	793	2	61	3	2	1.52	61	84	105	1	2	0	0	2	140	88	5.04	5.8	1.03	3.7	1.38
2001	794	1	73	2	2	1.67	72	96	105	3	2	0	0	1	146	86	5.17	4.76	1.17	2.85	1.34
2001	795	1	75	1	2	1.62	75	92	101	1	1	0	1	2	140	80	5	5.35	1.33	3.23	1.33
2001	796	1	69	1	2	1.72	60	77	90	1	1	0	1	1	130	70	5.12	4.4	1.36	2.64	0.43
2001	797	1	69	1	2	1.6	59	78	93	3	2	0	0	1	170	100	5.63	5.18	1.82	2.28	0.41
2001	798	1	66	3	2	1.7	65	85	98	3	1	1	0	1	100	70	5.99	4.73	1.3	2.88	1.41
2001	799	2	65	4	2	1.59	70	90	105	3	1	0	1	1	140	80	5.49	4.39	1.01	2.27	2.91
2001	800	2	70	1	2	1.63	54	75	96	1	1	0	0	2	116	78	5.2	6.46	1.99	3.72	1.26
2001	801	2	70	4	5	1.59	53	77	93	1	2	0	0	2	140	80	13.42	5.08	2.28	2.24	0.84
2001	802	2	63	2	2	1.66	60	80	104	0	2	0	0	2	140	90	5.86	4.93	1.36	2.83	1.4
2001	803	1	74	3	2	1.59	67	90	97	3	1	0	0	1	120	64	5.3	5.2	1.31	2.96	1.67
2001	804	1	69	1	2	1.62	65	84	93	1	1	1	1	2	120	76	5.59	5.13	1.48	3.07	1.23
2001	805	1	72	1	2	1.72	77	93	103	1	1	1	0	1	140	80	5.45	4.67	1.4	2.75	1.04
2001	806	2	64	1	2	1.56	64	82	101	3	2	0	0	2	106	70	5.57	5.24	1.16	3.44	1.28
2001	807	2	62	4	2	1.56	65	84	105	1	2	0	0	1	180	90	7.57	5.02	1.05	3.01	2.28
2001	808	2	59	2	2	1.6	60	77	98	3	2	0	1	2	138	96	5.41	6.02	1.43	3.87	1.19
2001	809	2	67	1	2	1.6	63	83	104	1	2	0	0	2	150	60	5.82	5.8	1.59	3.61	1.31
2001	810	2	80	4	2	1.54	71	103	109	0	1	0	0	1	120	66	5.45	3.05	0.95	1.65	1.4
2001	811	2	59	2	2	1.61	69	92	103	4	2	0	1	2	140	80	4.87	6.29	1.21	3.98	2.75
2001	812	2	70	5	2	1.53	57	84	101	1	1	0	0	1	106	68	4.93	5.97	1.43	3.85	1.26
2001	813	2	75	5	5	1.57	61	84	99	1	2	0	1	2	144	70	9.47	5.81	1.5	3.85	0.7
2001	814	1	74	2	2	1.67	73	97	105	4	1	0	0	2	110	68	6.86	5.37	1.53	3.11	1.21
2001	815	1	75	1	2	1.65	63	86	95	3	2	0	1	1	120	80	4.96	4.85	1.57	2.73	0.69
2001	816	1	60	3	2	1.7	67	84	94	4	2	0	0	2	120	70	5.81	3.66	0.97	2.13	0.59
2001	817	2	80	4	5	1.47	36	65	83	1	2	0	1	2	150	70	5.1	5.04	1.56	2.76	1.14
2001	818	2	74	3	2	1.46	48	82	93	1	2	0	1	2	120	60	4.58	5.23	0.93	3.37	1.43
2001	819	1	63	4	2	1.68	66	77	88	3	1	0	0	2	100	70	5	4.95	1.66	2.81	0.94
2001	820	2	61	4	2	1.53	54	74	91	1	2	0	0	1	140	80	5.06	5.75	1.18	3.54	2.27
2001	821	1	72	3	2	1.68	68	89	98	3	1	0	1	2	136	60	5.92	4.82	1.21	2.98	0.69
2001	822	2	65	4	2	1.46	61	95	105	0	2	0	1	2	206	90	5.68	5.68	1.17	3.3	2.76
2001	823	1	65	4	2	1.68	57	74	89	3	1	0	0	2	110	70	5.26	4.57	1.2	2.63	0.76
2001	824	1	63	2	2	1.83	72	86	97	3	1	1	0	2	104	60	5.23	4.42	1.18	2.68	0.65
2001	825	1	65	1	2	1.78	85	100	112	1	1	1	0	2	100	50	4.88	4.12	0.93	2.36	1.6
2001	826	2	59	1	2	1.62	74	94	111	1	2	0	1	2	180	80	4.1	5.66	1.47	3.12	1.38
2001	827	2	71	2	2	1.59	58	80	94	1	2	0	1	1	152	80	5.49	3.9	0.84	2.41	1.84
2001	828	2	74	3	5	1.59	67	89	110	1	2	0	1	1	150	90	8.55	6.19	1.26	4.04	1.79
2001	829	2	75	1	5	1.52	49	70	92	1	2	0	1	2	140	70	5.34	6.13	1.8	4.47	0.71
2001	830	2	71	2	5	1.62	71	95	110	3	2	0	1	2	120	70	5.71	5.32	1.47	3.27	1.14
2001	831	1	69	4	2	1.7	71	89	100	1	2	0	0	2	152	80	5.37	5.29	1.03	3.7	0.91
2001	832	2	70	1	2	1.63	57	84	103	1	2	0	0	2	144	78	5.34	6.8	1.69	4.24	1.63
2001	833	1	63	4	2	1.76	81	103	111	3	1	1	1	2	110	70	5.75	5.51	1.65	3.19	0.72
2001	834	1	69	3	2	1.65	78	99	103	3	1	0	0	2	180	80	6.31	6.66	1.36	4.71	1.38
2001	835	2	66	4	2	1.5	64	86	101	1	2	0	0	1	150	90	6.68	5.86	0.93	4.1	1.68
2001	836	2	71	3	2	1.62	72	89	112	1	2	0	0	1	120	80	6.28	4.83	1.33	2.69	1.78
2001	837	2	67	3	2	1.48	55	86	97	3	2	0	0	2	120	70	4.96	4.55	1.34	2.53	1.15
2001	838	2	59	3	2	1.65	66	91	103	1	2	0	0	2	140	90	9.76	5.57	1.27	3.24	2.83
2001	839	2	61	3	2	1.55	69	100	107	4	2	0	0	2	120	80	6	6.49	1.82	3.85	2.22
2001	840	1	66	1	2	1.67	81	96	114	1	1	0	1	1	124	80	5.29	4.6	0.95	2.45	2.56
2001	841	2	62	4	2	1.54	40	64	81	1	1	0	0	1	90	60	5.05	4.71	1.92	2.34	0.55
2001	842	2	76	5	5	1.55	57	84	96	1	1	0	0	2	130	70	7.11	4.4	1.09	2.6	1.2
2001	843	1	62	1	2	1.72	72	88	98	3	2	1	0	2	122	72	5.17	5.8	1.12	4	1.42
2001	844	2	61	2	2	1.6	53	80	94	1	2	0	0	2	90	54	4.65	6.25	2.09	3.52	0.94
2001	845	1	69	3	2	1.65	77	99	105	0	1	1	0	2	190	90	5.15	5.2	1.16	3.35	1.33
2001	846	2	59	3	2	1.58	51	72	88	1	2	0	0	1	118	64	4.47	5.41	1.49	3.32	1.1
2001	847	2	59	2	2	1.62	69	87	100	3	2	0	0	2	130	90	5.72	6.11	1.44	4.13	1.52
2001	848	2	65	2	2	1.6	66	89	107	3	2	0	0	1	130	70	5.78	4.96	1.45	3.07	1.11
2001	849	1	69	1	2	1.56	71	93	107	1	2	0	1	1	140	80	6.33	3.8	0.8	2.37	1.03
2001	850	2	61	1	2	1.62	73	90	105	3	2	0	1	1	126	80	4.85	5.27	1.25	3.27	2.05
2001	851	2	68	2	5	1.62	57	79	90	3	2	0	1	2	116	70	4.32	4.26	1.6	2.18	0.74
2001	852	2	65	4	2	1.54	57	83	97	0	1	0	0	2	136	80	2.87	4.73	5	1.3	1.34
2001	853	2	72	3	5	1.56	64	87	107	0	2	0	1	1	128	76	12.32	6.99	1.32	4.65	3.62
2001	854	1	60	1	2	1.75	74	92	98	1	1	1	0	1	140	80	9.76	5.12	1.1	3.43	1.58
2001	855	2	67	4	2	1.57	56	81	95	1	2	0	0	1	124	80	7.97	6.66	1.45	4.21	1.87
2001	856	1	61	1	2	1.72	77	97	101	1	2	0	0	2	120	80	3.97	5.4	1.04	3.26	1.94
2001	857	1	63	1	2	1.63	67	87	96	3	1	1	0	2	130	80	5.3	4.48	1.27	2.82	0.83
2001	858	2	62	4	2	1.55	68	89	104	3	2	0	0	2	140	80	4.66	4.76	1.21	2.83	1.07
2001	859	2	82	2	2	1.59	61	85	108	1	2	0	0	1	160	70	5.12	5.25	1.61	2.98	0.95
2001	860	2	59	1	2	1.55	61	87	102	0	2	0	1	2	120	68	4.94	5.94	1.2	3.94	1.71
2001	861	2	68	2	5	1.55	59	86	97	1	2	0	0	2	140	70	5.72	5.93	1.22	3.08	4.36
2001	862	1	60	2	2	1.68	75	94	102	4	1	1	0	2	116	80	5.52	3.91	0.75	2.29	1.95
2001	863	1	77	4	2	1.69	53	75	90	3	1	1	0	2	140	80	4.65	4.95	1.56	2.71	0.93
2001	864	1	69	3	2	1.7	53	72	86	3	1	0	0	1	176	88	5.61	5.31	1.18	3.56	1.1
2001	865	1	69	1	2	1.59	66	93	100	1	1	1	0	2	142	96	6.2	4.24	0.99	2.63	0.71
2001	866	2	59	2	5	1.61	64	86	99	1	2	0	1	1	120	70	4.88	6.03	1.26	4	1.5
2001	867	2	70	4	2	1.6	67	94	105	3	2	0	0	2	140	90	5.54	5.43	1.6	3	1.62
2001	868	1	67	4	2	1.62	76	98	103	3	2	0	0	2	140	90	4.98	5.25	1.04	3.53	1.77
2001	869	2	59	4	2	1.62	77	86	104	0	1	0	0	1	110	80	5.56	5.52	1.4	3.45	1.4
2001	870	2	59	3	5	1.61	60	77	98	0	2	0	1	2	130	80	5.44	4.35	1.09	2.74	0.78
2001	871	1	68	4	2	1.65	60	82	93	1	2	1	1	1	140	90	5.49	5.25	1.66	3.31	0.95
2001	872	2	66	4	2	1.58	66	83	102	4	1	0	1	2	160	80	5.27	5.98	1.66	3.73	1.2
2001	873	2	59	4	2	1.6	65	82	102	1	2	0	0	2	120	80	5.3	5.12	1.53	3.1	0.93
2001	874	2	68	4	5	1.63	67	89	103	1	2	0	0	2	120	76	5.41	4.5	1.34	2.79	0.6
2001	875	2	65	4	2	1.56	67	89	101	1	2	0	0	2	148	90	5.5	6.16	1.8	4.08	0.87
2001	876	1	64	1	2	1.65	79	100	105	3	1	0	0	2	120	80	6.54	5.44	1.34	3.43	1.8
2001	877	2	81	5	5	1.5	55	92	98	3	2	0	0	2	110	60	15.34	5.2	1.03	3.44	1.87
2001	878	2	59	3	2	1.61	57	85	98	3	2	0	0	1	110	76	5.95	4.81	1.16	2.68	2.11
2001	879	2	64	3	5	1.42	57	86	94	1	2	0	1	2	120	70	5.09	3.88	1.15	2.42	0.9
2001	880	2	63	4	2	1.51	48	75	95	3	2	0	0	2	150	90	5.95	6.72	1.54	4.56	2.18
2001	881	2	68	5	2	1.5	60	86	108	1	2	0	0	1	120	70	5.18	4.1	1.06	2.52	0.95
2001	882	2	67	2	5	1.6	58	77	94	3	2	0	0	1	130	80	5.12	3.78	1.35	1.91	0.54
2001	883	2	68	2	2	1.52	49	81	92	1	2	0	0	1	120	72	5.15	5.14	1.18	3.28	1.94
2001	884	2	70	5	2	1.53	61	89	100	1	2	0	1	1	130	66	5.41	4.19	0.88	2.52	1.32
2001	885	2	59	2	2	1.65	64	83	96	0	2	0	1	2	140	80	5.15	6.91	1.3	4.79	1.22
2001	886	2	62	4	2	1.64	88	100	109	3	2	0	0	1	140	90	5.24	5.13	1.05	2.93	2.5
2001	887	2	59	3	2	1.65	70	88	109	1	2	0	0	2	140	80	4.94	4.72	1.74	2.7	1.07
2001	888	1	64	3	2	1.63	52	75	85	3	2	0	0	2	108	70	5.83	4.96	1.4	3.1	0.55
2001	889	2	59	4	2	1.6	60	81	104	3	2	0	0	2	130	90	4.95	5.35	1.27	3.28	1.11
2001	890	1	65	1	2	1.62	65	84	96	3	2	0	1	2	160	96	5.35	4.43	0.94	2.42	0.58
2001	891	1	69	2	5	1.66	68	86	99	3	2	0	1	2	108	66	5.72	4.7	1.03	3.59	0.59
2001	892	2	65	4	2	1.56	67	86	107	1	2	0	0	2	130	80	5.27	7.08	1.91	4.31	0.92
2001	893	1	68	3	2	1.72	69	87	98	1	1	0	1	2	140	76	5.01	4.66	1.18	2.98	0.89
2001	894	2	59	1	2	1.55	59	76	98	3	2	0	1	2	118	80	5.23	6.33	1.43	4.62	0.98
2001	895	2	67	2	5	1.62	45	69	87	0	2	0	0	1	126	74	5.52	3.56	1.38	1.64	0.7
2001	896	1	68	1	2	1.64	67	86	96	3	1	0	1	1	120	80	5.54	5.06	1.03	3.45	1.54
2001	897	2	59	1	2	1.6	66	87	105	1	2	0	0	2	126	70	5.48	5.67	1.04	3.21	2.86
2001	898	2	70	2	5	1.52	50	76	88	0	2	0	1	1	93	60	6.42	5.04	1.03	2.89	1.96
2001	899	2	68	3	2	1.53	59	81	102	1	1	0	0	2	104	60	4.91	5.38	1.56	2.7	2.1
2001	900	1	60	1	2	1.81	79	95	101	1	2	1	0	2	110	76	6.5	4.23	1.12	2.48	1.84
2001	901	1	60	2	2	1.65	70	91	98	2	1	1	0	1	146	76	4.72	6.1	1.65	3.29	1.32
2001	902	1	64	1	2	1.7	75	94	102	1	1	1	0	2	140	80	5.29	4.5	1.64	2.12	0.68
2001	903	1	65	4	2	1.65	72	97	105	3	1	0	0	2	130	80	5.46	5.21	1.06	3.02	0.92
2001	904	1	69	2	2	1.73	77	93	102	2	1	0	0	1	130	80	5.1	4.64	1.13	2.86	0.94
2001	905	2	62	4	2	1.6	67	92	102	3	2	0	1	1	120	66	7.83	6.2	1.28	3.47	2.25
2001	906	2	65	5	2	1.6	75	96	113	0	2	0	0	1	130	80	5.05	4.92	1.01	2.93	1.66
2001	907	1	68	4	2	1.6	65	92	99	0	2	0	1	2	136	70	6.6	5.32	1.2	3.37	1.19
2001	908	1	75	4	2	1.76	84	99	108	3	2	0	0	1	146	90	5.64	5.42	1.02	3.12	1.66
2001	909	1	64	1	2	1.79	63	84	90	1	1	0	0	2	110	70	5.52	5.56	0.97	3.18	3.68
2001	910	1	62	1	2	1.65	64	82	93	1	1	0	0	1	160	80	6.63	5.68	1.24	3.98	0.71
2001	911	2	64	4	2	1.51	68	88	111	3	2	0	0	2	120	70	4.87	5.19	1.34	3.27	1.01
2001	912	2	64	2	5	1.56	51	80	94	4	2	0	0	1	120	78	7.87	4.97	1.42	2.69	1.39
2001	913	2	61	4	2	1.56	66	85	104	4	2	0	0	2	144	90	4.89	5.96	1.41	3.93	0.82
2001	914	2	61	1	2	1.63	62	83	96	0	2	0	0	2	150	90	5.39	8.32	1.57	5.73	2.2
2001	915	1	68	4	2	1.65	77	103	108	3	1	0	0	2	146	80	12.6	6.08	1.16	4.02	1.7
2001	916	1	65	1	2	1.63	60	85	91	1	1	0	0	2	136	78	9.02	4.48	1.24	2.81	0.78
2001	917	1	68	4	2	1.61	66	77	88	0	2	0	0	1	160	100	4.35	3.94	1.09	2.23	0.65
2001	918	2	59	3	2	1.65	62	81	95	2	2	0	1	2	118	74	4.72	5.23	1.49	3.25	0.67
2001	919	2	73	5	2	1.45	58	92	103	2	2	0	0	2	120	80	7.73	5.82	1.1	1.89	6.75
2001	920	1	71	3	2	1.61	65	90	98	3	1	0	0	2	130	80	5.05	5.16	1.74	2.83	0.71
2001	921	2	72	3	2	1.53	67	89	108	1	2	0	0	1	110	80	5.14	4.6	1.04	2.95	1.2
2001	922	1	60	2	2	1.79	105	112	116	4	1	0	1	2	132	90	6.16	5.72	0.74	2.76	6
2001	923	2	59	1	2	1.56	55	68	90	1	2	0	0	2	88	66	4.72	5.95	1.88	3.53	1.14
2001	924	1	63	1	2	1.74	78	95	108	1	1	1	0	1	108	70	6.25	3.77	1.17	2.05	1.2
2001	925	1	76	1	2	1.7	62	83	95	1	1	0	0	1	130	70	5.47	4.29	1.35	2.61	1.19
2001	926	1	82	1	2	1.64	74	95	114	1	1	0	0	1	150	80	5.4	4.64	1.46	2.89	0.72
2001	927	1	72	2	2	1.72	78	93	112	3	2	0	0	2	140	78	5.8	4.71	1.43	3.1	1.18
2001	928	1	71	1	2	1.67	68	84	98	1	2	0	0	2	118	80	6.15	5.09	1.91	2.93	0.98
2001	929	1	75	1	2	1.65	54	77	94	1	2	0	0	1	160	90	5.28	4.35	1.38	3.01	1.16
2001	930	1	80	2	2	1.77	69	81	99	1	2	1	0	2	130	80	5.4	4.69	1.48	2.81	0.71
2001	931	2	66	1	2	1.53	50	73	90	1	2	0	0	2	116	70	5.92	4.75	1.37	3.12	1.14
2001	932	2	70	2	2	1.61	65	85	108	2	1	0	1	2	120	82	5.92	1.56	1.82	2.37	0.96
2001	933	1	76	1	2	1.62	102	114	130	1	1	0	0	1	140	88	4.95	6.35	1.64	4.42	1.05
2001	934	1	74	1	2	1.69	67	87	100	1	1	1	1	1	130	70	6.39	5.89	1.47	4.15	0.85
2001	935	1	61	4	2	1.68	62	76	88	4	1	1	0	2	110	70	6.44	5.81	2.13	3.23	1.29
2001	936	1	77	2	2	1.58	59	88	94	1	1	1	0	2	136	80	5.33	5.42	1.59	3.4	1.11
2001	937	1	69	2	2	1.67	70	89	99	3	2	0	0	2	120	80	8.87	4.67	1.19	2.74	2.11
2001	938	2	59	2	2	1.57	54	75	92	3	2	0	1	2	142	90	5.06	4.23	1.15	2.36	2.04
2001	939	2	73	3	2	1.41	42	76	87	1	1	0	0	2	150	100	5.48	4.92	1.67	3.02	0.68
2001	940	2	66	2	2	1.62	53	79	92	3	2	1	0	2	104	70	8.31	4.44	1.13	2.73	1.19
2001	941	1	74	1	2	1.69	65	83	99	1	2	0	0	2	132	70	5.57	4.37	1.1	3.25	0.98
2001	942	1	74	1	2	1.64	66	87	100	1	2	0	0	1	122	70	5.58	4.31	1.51	2.59	0.77
2001	943	1	77	1	2	1.69	52	73	84	1	1	0	0	1	110	60	5.03	5.49	1.53	3.7	0.68
2001	944	1	73	3	2	1.77	80	98	102	1	2	0	1	1	120	70	5.65	4.66	1.16	2.98	1.1
2001	945	1	76	2	2	1.66	68	94	97	1	2	0	1	1	140	76	5.3	4.81	0.97	3.35	1.54
2001	946	1	72	4	2	1.71	74	95	102	1	2	0	0	1	136	76	5.59	3.93	1.15	2.45	0.8
2001	947	1	83	1	2	1.68	69	92	104	2	1	0	0	1	140	90	8.43	5.05	1.11	2.96	3.02
2001	948	1	80	1	2	1.63	81	101	111	1	1	0	0	1	140	80	5.87	3.65	1.19	2.13	0.48
2001	949	2	73	1	2	1.58	49	75	91	1	2	0	0	2	100	62	5.7	3.59	1.7	1.39	0.8
2001	950	1	76	3	2	1.76	85	96	106	1	1	0	0	1	120	80	5.79	3.96	1.26	2.36	0.95
2001	951	1	69	2	2	1.7	70	91	100	1	1	0	0	1	150	100	5.67	4.77	1.28	2.92	0.7
2001	952	1	72	1	2	1.7	82	95	104	0	1	0	0	2	160	80	6.74	8.25	1.09	6.63	2.48
2001	953	2	64	4	5	1.6	65	86	99	3	2	0	0	2	152	100	6.02	5.22	1.08	3.47	2.09
2001	954	1	74	1	2	1.66	63	85	95	1	2	0	0	2	144	80	5.11	3.84	0.83	2.51	1.25
2001	956	2	68	2	2	1.56	62	86	104	0	2	0	0	1	130	80	5.15	4.77	1.2	3.24	0.73
2001	957	2	64	2	2	1.62	61	87	101	0	1	1	1	2	140	90	4.93	6.72	1.96	4.59	1.32
2001	958	2	74	4	2	1.53	56	87	98	0	1	0	0	2	120	60	5.74	5.91	1.05	4.69	0.94
2001	959	1	84	1	2	1.69	46	80	88	0	2	0	0	2	104	60	5.43	4.38	1.4	2.66	0.56
2001	960	2	84	4	5	1.53	53	76	94	0	1	0	0	1	154	64	5.45	4.48	1.27	2.55	1.36
2001	961	2	71	1	2	1.55	55	79	96	2	2	0	0	2	160	80	7.99	6.55	1.53	4.65	2.01
2001	962	1	78	3	2	1.72	67	91	99	3	1	0	0	2	130	80	5.08	4.25	1.26	2.66	1.54
2001	963	2	70	1	2	1.58	63	85	99	1	2	0	1	2	160	80	4.91	5.45	1.79	3.17	1.52
2001	964	2	70	1	2	1.6	74	97	113	1	2	0	0	2	140	78	6.08	5.18	1.18	2.93	2.9
2001	965	2	76	2	2	1.49	61	87	112	1	2	0	1	1	144	86	1.53	4.91	2.09	2.06	1.81
2001	966	1	71	2	2	1.75	86	101	110	1	1	0	0	1	110	80	5.94	4.56	0.98	3.23	1.27
2001	967	2	70	1	2	1.56	69	86	102	1	2	0	0	2	130	74	7.62	4.33	0.99	2.56	2.01
2001	968	1	80	1	5	1.57	64	95	100	1	1	0	0	1	150	80	6.17	5.56	1.32	3.79	1.46
2001	969	2	65	5	2	1.57	56	82	90	3	1	0	1	1	140	80	6.46	4.2	1.83	2.12	0.58
2001	970	2	68	4	5	1.53	67	97	108	3	2	0	1	2	156	78	5.02	5.74	1.4	3.97	0.96
2001	971	2	70	5	5	1.45	69	98	112	3	1	0	0	2	160	86	5.6	5.86	1.34	3.48	1.84
2001	972	2	67	5	2	1.57	91	121	124	0	2	0	0	1	180	90	5.84	5.93	1.47	4.02	1.21
2001	973	2	74	5	5	1.51	47	77	89	3	1	0	0	1	120	84	5.37	4.56	1.76	2.41	0.99
2001	974	2	71	4	2	1.44	56	83	103	1	2	1	1	2	110	66	5.48	4.57	1.26	2.77	1.48
2001	975	2	74	3	5	1.5	60	86	97	3	2	0	1	1	162	90	7.54	7.36	1.3	2.41	9.06
2001	976	2	65	5	5	1.51	73	100	112	1	1	0	0	2	172	80	4.81	5	1.2	3.04	1.25
2001	977	2	80	5	5	1.55	58	85	101	3	2	0	0	1	90	48	6.21	7.03	1.26	4.98	1.26
2001	978	1	68	1	2	1.64	78	104	106	1	2	0	0	1	120	80	6.67	5.73	1.34	3.87	1.6
2001	979	2	70	4	5	1.62	77	98	112	3	1	0	0	1	170	80	5.83	3.77	1.41	1.87	0.76
2001	980	2	59	3	2	1.57	59	78	97	3	2	0	1	2	100	64	5.26	3.62	1.61	1.72	0.73
2001	981	1	69	1	2	1.62	70	90	103	3	2	0	0	2	120	80	5.35	6.42	1.36	4.7	1.3
2001	982	2	77	5	5	1.56	63	90	102	1	2	0	0	1	220	80	5.8	4.82	0.91	3.41	1.41
2001	983	2	65	4	2	1.55	89	110	128	0	2	0	1	1	120	70	4.89	5.77	1.96	3.34	1
2001	984	2	63	4	2	1.57	66	89	105	3	2	0	1	1	140	70	4.9	4.22	1.37	2.46	0.76
2001	985	2	59	3	2	1.53	70	93	109	1	2	0	0	1	130	80	5.56	7.62	1.36	2.67	1.92
2001	986	2	64	4	2	1.56	69	90	111	1	2	0	0	2	150	90	5.46	5.24	1.55	3.16	1.22
2001	987	2	63	5	5	1.48	59	91	105	1	1	0	1	2	124	66	5.06	5.1	1.08	3.66	2.23
2001	988	1	77	1	2	1.69	72	90	100	1	2	0	0	2	110	64	5.43	4.54	0.96	3.08	1.34
2001	989	2	63	4	5	1.55	58	85	100	0	2	0	1	2	180	90	6.62	4.24	1.49	2.62	0.71
2001	990	2	77	4	5	1.55	57	88	104	1	2	0	0	2	120	54	5.89	7.98	1.6	6.1	0.9
2001	991	2	59	4	5	1.59	86	98	121	3	2	0	1	2	150	90	6.34	6.89	1.04	3.91	2.43
2001	992	1	65	4	2	1.6	58	85	93	3	1	1	0	2	130	70	12.69	3.8	1.05	2.22	1.11
2001	993	1	80	4	2	1.68	80	99	103	3	1	1	0	2	130	80	5.74	5.87	2	3.42	0.86
2001	994	2	75	5	5	1.49	58	88	105	3	2	0	0	2	160	78	5.17	6.37	1.46	4.56	1.1
2001	995	1	66	1	2	1.62	73	96	102	3	2	0	0	2	140	100	5.24	6.43	1.36	4.32	2.52
2001	996	2	73	1	2	1.5	53	78	93	3	2	0	0	2	170	90	5.23	5.7	1.3	3.94	1.52
2001	997	2	65	4	2	1.53	67	89	105	3	2	0	0	1	110	70	5.03	5.38	1.55	3.61	0.61
2001	998	2	68	5	4	1.51	77	101	118	0	2	0	1	2	152	82	5.69	5.78	1.29	3.91	1.52
2001	999	1	78	5	2	1.57	61	92	100	1	1	1	0	1	120	70	4.8	5.78	1.2	4.12	1.52
2001	1000	2	71	5	2	1.55	55	83	91	3	2	0	1	2	140	80	5.28	4.99	1.34	2.87	1.29
2001	1001	2	63	5	2	1.52	69	93	96	3	2	0	1	1	150	76	8.05	3.73	1.25	2.09	1.58
2001	1002	2	65	2	2	1.46	57	84	95	1	2	0	1	2	118	70	5.61	5.38	1.33	3.29	0.87
2001	1003	1	74	4	2	1.68	72	98	105	1	1	0	0	2	106	70	5.39	6.03	1.39	4.07	1.81
2001	1004	2	63	5	2	1.57	60	80	97	4	2	0	1	1	120	80	4.94	6.53	1.3	4.72	3.14
2001	1005	2	65	4	2	1.47	56	93	102	3	1	0	1	2	142	84	4.21	6.41	1.37	3.78	3.76
2001	1006	2	67	4	5	1.61	87	105	116	3	2	0	1	2	140	96	6.07	7.44	1.56	4.55	3.05
2001	1007	1	75	1	2	1.72	96	110	114	3	1	0	0	1	140	86	5.54	6.37	1.13	4.88	1.51
2001	1008	2	64	4	5	1.55	67	93	107	3	2	0	0	2	120	74	5.45	4.97	1.35	2.84	1.44
2001	1009	1	69	3	2	1.71	80	100	103	4	1	0	0	2	128	78	5.24	4.31	0.89	2.79	1.1
2001	1010	2	64	4	2	1.47	60	90	101	1	2	0	0	2	134	80	8.01	4.57	1.31	2.28	1.39
2001	1011	2	72	5	5	1.47	51	81	93	1	2	0	0	2	140	80	5.86	7.01	1.64	4.36	1.84
2001	1012	2	72	4	2	1.46	37	63	77	3	2	0	0	1	110	70	4.87	4.42	1.39	2.5	1.05
2001	1013	2	63	4	2	1.59	60	84	97	3	2	0	1	2	130	70	6.52	6.42	1.11	4.13	4.19
2001	1014	2	70	2	2	1.62	75	100	111	1	2	0	1	1	148	90	7.28	5.78	1.26	3.11	3.34
2001	1015	1	75	3	2	1.51	53	83	90	4	1	1	1	2	182	84	5.27	4.38	1.73	2.17	0.75
2001	1016	2	65	5	2	1.51	77	101	114	1	1	0	1	2	124	80	5.55	4.31	1.34	2.79	1.15
2001	1017	1	74	1	5	1.69	63	82	92	3	1	1	0	2	122	78	5.89	5.54	1.4	3.87	0.99
2001	1018	2	74	5	5	1.57	60	88	102	2	2	0	1	2	130	84	5.96	5.51	1.28	3.58	1.28
2001	1019	1	75	4	2	1.69	82	101	119	1	1	1	0	1	140	80	9.68	4.79	1.16	3.05	1.08
2001	1020	1	68	4	2	1.66	74	100	100	3	1	0	0	2	140	96	4.68	5.44	0.89	3.71	2.15
2001	1021	2	70	5	2	1.49	55	92	101	2	2	0	0	2	140	84	4.91	5.1	1.16	3.35	1.91
2001	1022	2	70	4	2	1.5	68	91	97	1	2	0	0	1	156	84	5.79	5.57	1.51	3.69	1.16
2001	1023	1	80	1	5	1.66	50	68	85	3	1	0	0	2	170	84	5.5	4.72	2.23	2.32	0.54
2001	1024	2	64	5	5	1.53	57	88	97	2	2	0	0	1	120	70	5.18	5.63	1.54	3.41	1.62
2001	1025	1	64	4	2	1.66	77	98	105	4	2	1	1	2	140	86	6.42	4.56	1.18	2.13	4.49
2001	1026	1	72	4	2	1.6	67	88	99	3	1	0	0	2	146	76	5.46	3.91	1	2.39	0.83
2001	1027	2	68	4	2	1.59	67	89	106	1	2	0	1	1	150	80	5.1	5.64	3.15	3.6	1.6
2001	1028	2	70	1	2	1.49	60	90	102	3	2	0	0	2	130	70	5.37	4.76	0.99	2.8	2.91
2001	1029	2	71	5	5	1.53	60	88	97	2	1	0	0	1	130	70	6.08	5.88	1.29	4.07	0.84
2001	1030	2	63	4	2	1.61	66	83	110	3	2	0	0	2	100	60	5.09	9.24	1.34	6.13	4.43
2001	1031	2	65	5	2	1.55	63	84	96	1	2	0	0	1	128	68	4.95	5.93	1.55	4.23	1.44
2001	1032	2	70	3	2	1.48	65	108	112	1	1	0	1	2	108	60	6.73	4.96	1.11	3.16	1.66
2001	1033	2	67	4	2	1.53	72	95	115	3	2	0	0	2	120	80	5.37	7.23	1.3	5.11	2.38
2001	1034	1	68	4	2	1.71	70	88	99	3	1	0	1	1	118	80	5.22	5.39	1.67	3.22	0.92
2001	1035	1	65	2	2	1.6	52	73	89	3	1	0	0	2	100	60	4.79	3.84	1.12	2.27	0.79
2001	1036	2	62	4	2	1.57	68	95	102	1	2	0	0	2	160	96	7.42	5.47	1.3	2.43	4.89
2001	1037	2	71	5	2	1.4	54	93	100	1	2	0	0	2	122	60	10.17	5.2	1.51	3.26	1.57
2001	1038	1	72	4	2	1.65	56	73	88	3	1	0	0	2	128	80	5.8	5.15	1.61	3.25	0.84
2001	1039	1	69	3	2	1.57	62	89	93	1	1	0	0	2	100	64	5.08	4.76	1.26	2.84	0.84
2001	1040	1	61	1	2	1.68	72	93	99	1	1	1	0	2	110	70	4.96	4.79	1.12	3.12	1.54
2001	1041	2	77	5	5	1.49	49	90	96	3	1	0	0	1	140	80	5.24	6.18	1.68	4.19	1.17
2001	1042	1	76	4	2	1.62	75	94	110	4	1	0	0	1	110	64	5.12	6.78	1.41	4.84	1.99
2001	1043	2	63	1	5	1.6	58	82	95	1	2	0	1	1	140	80	5.44	6.05	1.44	3.81	1.35
2001	1044	2	59	3	2	1.46	60	90	98	1	2	0	1	2	154	96	5.41	8.88	1.35	6.03	4.48
2001	1045	2	63	5	2	1.54	58	90	100	4	2	0	0	1	120	80	7.08	5.76	1.23	4.12	1.28
2001	1046	2	64	3	2	1.52	60	82	95	4	2	0	0	2	134	70	5.32	5.78	1.24	4.34	1.2
2001	1047	2	66	3	2	1.54	76	102	116	3	2	0	1	2	124	80	5.54	5.99	1.16	4.38	1.14
2001	1048	2	66	4	5	1.54	60	89	104	4	1	0	0	2	110	70	5.36	5.42	1.73	3.38	0.76
2001	1049	2	72	2	4	1.54	60	80	98	3	2	0	0	2	94	58	5.97	4.72	1.52	3	0.8
2001	1050	1	66	3	2	1.67	78	93	105	4	1	0	1	2	110	70	5.61	4.09	1.09	2.6	1.19
2001	1051	2	59	1	5	1.58	51	74	88	1	2	0	0	2	110	76	4.98	6.71	1.2	4.79	2.7
2001	1052	2	73	5	5	1.49	65	97	111	3	2	0	0	1	126	70	5.45	4.38	1.37	2.5	1.19
2001	1053	2	68	5	2	1.57	57	84	95	4	2	0	0	1	150	80	6.22	5.45	1.33	3.48	1.5
2001	1054	2	71	4	5	1.55	67	91	107	1	2	0	0	1	110	70	5.03	5.76	1.4	3.73	1.59
2001	1055	2	61	3	2	1.6	87	105	117	1	2	0	1	2	180	100	6.7	4.56	0.83	2.16	4.95
2001	1056	1	63	4	2	1.7	70	90	101	3	1	0	0	2	120	80	4.76	4.35	0.86	2.78	1.8
2001	1057	2	70	5	5	1.56	62	88	104	3	2	0	0	1	120	80	16.35	6	1.32	3.28	3.64
2001	1058	2	67	5	5	1.5	53	90	100	3	2	0	0	2	122	70	4.8	5.79	1.32	3.28	2.9
2001	1059	1	71	1	2	1.64	65	85	100	3	2	0	0	1	138	76	5.23	4.97	1.5	2.79	1.04
2001	1060	1	85	1	2	1.65	48	67	86	3	2	0	0	1	120	56	5.01	5.43	1.68	3.67	1.02
2001	1061	1	65	2	2	1.74	82	97	107	3	1	1	0	1	130	80	5.21	4.55	1.09	2.75	1.11
2001	1062	2	61	3	2	1.57	67	91	107	4	2	0	0	2	110	70	6.76	3.77	0.83	2.38	1.5
2001	1063	2	80	4	2	1.5	53	87	102	3	2	0	1	1	170	56	5.6	5.58	1.41	3.26	2.45
2001	1064	1	65	4	2	1.72	72	86	95	3	1	0	0	2	120	80	5.29	5.65	1.22	3.51	2.16
2001	1065	2	72	5	2	1.53	77	103	120	0	1	0	0	1	140	80	5.38	5.35	1.14	2.6	3.58
2001	1066	1	79	4	2	1.59	68	94	103	1	1	0	0	1	140	70	10.71	5.1	1.35	3.45	1.15
2001	1067	2	64	4	2	1.49	62	87	104	3	1	0	1	2	130	76	5.13	4.37	1.33	2.38	1.68
2001	1068	2	80	4	2	1.55	56	83	98	1	2	0	0	1	144	86	5.58	6.62	1.74	4.44	1.23
2001	1069	2	70	5	2	1.59	59	82	99	3	2	0	0	2	100	66	5.22	3.73	1.61	1.82	0.96
2001	1070	2	68	4	5	1.57	60	87	100	1	1	0	0	2	140	80	5.91	4.63	1.28	2.61	2.01
2001	1071	2	66	3	2	1.58	75	97	105	4	2	0	0	2	116	70	7.4	4.95	1.42	2.89	1.98
2001	1072	2	71	1	2	1.59	51	80	95	1	2	0	1	1	154	80	6.09	4.11	1.31	2.22	1.87
2001	1073	2	72	3	5	1.6	70	98	111	3	2	0	0	2	100	60	8.38	5.09	1.12	3.33	1.67
2001	1074	2	68	5	5	1.52	62	93	104	3	2	0	1	2	140	70	7.15	5.31	1.28	3.42	1.66
2001	1075	2	73	3	2	1.47	53	81	91	0	2	0	1	1	150	70	8.81	4.01	1.04	1.9	4.64
2001	1076	1	77	3	2	1.57	65	88	104	3	1	0	0	2	150	90	5.75	4.7	1.27	2.85	1.26
2001	1077	2	67	4	2	1.51	53	76	90	3	2	0	0	1	122	74	5.13	6.07	1.9	3.55	1.09
2001	1078	1	69	3	2	1.71	54	70	88	3	1	0	0	2	110	70	4.91	4.31	1.47	2.3	0.79
2001	1079	2	75	3	5	1.58	62	95	109	1	2	0	1	1	94	70	14.31	5.77	1.28	3.93	1.67
2001	1080	2	61	3	2	1.65	69	86	102	3	2	0	0	2	120	70	4.73	4.92	0.93	3	1.65
2001	1081	1	68	3	2	1.67	87	108	110	0	2	0	1	2	160	100	7.23	5.86	0.96	4.22	1.71
2001	1082	2	59	3	2	1.62	83	102	118	3	2	0	1	1	150	90	8.17	5.08	1.21	3.48	0.99
2001	1083	2	64	1	2	1.55	79	100	120	3	2	0	1	1	120	80	5.17	6.62	1.26	4.64	1.81
2001	1084	2	64	3	2	1.67	73	87	103	3	2	0	0	2	110	80	5.08	7.03	1.38	4.5	1.61
2001	1085	1	60	3	2	1.63	72	92	101	1	1	1	0	2	110	78	4.67	4.47	1.01	3.08	0.93
2001	1086	2	61	2	2	1.49	66	89	109	3	2	0	0	2	146	90	5.4	5.39	1.52	3.2	1.44
2001	1087	1	66	4	2	1.61	100	115	129	3	1	0	1	1	130	80	4.84	7.43	1.66	4.81	1.49
2001	1088	2	83	4	5	1.53	41	72	97	1	1	0	0	1	110	66	5.09	4.8	1.53	2.49	1.27
2001	1089	2	65	5	5	1.41	54	82	102	3	2	0	0	2	120	80	5.62	5.39	1.17	3.43	1.39
2001	1090	2	73	5	2	1.47	67	97	112	1	2	0	1	2	170	90	9.16	6.46	1.28	4.15	2.36
2001	1091	2	63	2	2	1.5	51	76	92	3	2	0	1	2	110	70	5.18	5.43	1.52	2.91	2.11
2001	1092	1	65	2	2	1.6	61	85	90	1	1	0	1	2	120	76	7.32	4.53	0.94	2.76	2.43
2001	1093	2	71	1	2	1.53	43	69	86	3	2	0	1	2	150	80	4.82	5.21	1.67	3.39	0.71
2001	1094	2	62	4	2	1.67	68	90	101	1	1	0	1	2	140	80	8.55	5.91	1.26	3.56	3.46
2001	1095	2	70	4	2	1.45	58	90	106	0	2	0	0	1	150	100	4.91	6.06	1.43	3.55	1.88
2001	1096	2	65	3	2	1.58	78	94	113	3	2	0	0	2	146	80	6.45	6.48	1.29	4.2	1.96
2001	1097	1	73	1	2	1.76	78	93	108	1	2	0	0	1	156	90	5.04	5.01	1.01	3.04	1.97
2001	1098	2	64	1	2	1.57	75	97	105	3	2	1	1	1	110	80	5.25	5.49	1.31	3.03	2.2
2001	1099	1	76	3	2	1.65	62	81	97	1	2	0	0	1	126	76	4.9	5.14	1.54	2.76	0.72
2001	1100	1	79	2	2	1.69	52	75	90	3	1	1	0	2	100	64	4.39	5.63	2.03	2.93	0.97
2001	1101	2	73	2	2	1.63	65	85	99	3	2	0	0	2	136	80	4.9	4.09	1.07	2.33	0.92
2001	1102	1	62	3	2	1.63	55	77	93	3	2	0	0	2	120	80	4.15	4.94	1.41	3.17	1.09
2001	1103	2	59	3	2	1.62	74	93	109	3	2	0	1	2	150	100	4.88	6.09	1.67	4.05	0.75
2001	1104	2	63	4	2	1.5	55	85	99	1	2	0	0	2	130	80	4.35	6.12	1.46	3.83	1.74
2001	1105	2	63	4	2	1.57	75	106	114	4	2	0	0	2	130	78	16.87	6.16	1.23	3.37	2.06
2001	1106	2	62	2	2	1.61	59	82	95	3	2	0	1	2	110	70	5.21	5.37	1.31	1.84	3.77
2001	1107	1	62	1	2	1.64	76	90	102	3	2	0	0	1	138	80	3.85	3.8	1.13	2.03	1.08
2001	1108	1	67	3	2	1.71	79	97	105	3	1	0	0	1	144	90	4.25	4.36	0.91	2.44	2.41
2001	1109	2	64	3	2	1.6	59	77	95	4	2	0	0	2	120	80	4.12	5.83	1.49	3.74	1.31
2001	1110	1	79	4	5	1.61	66	88	101	0	1	0	1	2	150	80	3.91	4.19	0.95	2.7	1.17
2001	1111	2	66	3	2	1.56	67	100	109	3	2	0	0	1	150	80	4.03	6.64	1.3	3.79	2.4
2001	1112	1	65	1	2	1.77	72	81	94	3	2	0	0	2	132	80	4.12	6.06	1.73	3.68	0.82
2001	1113	2	63	3	5	1.59	84	100	124	3	1	0	0	1	130	66	5.8	5.59	1.08	3.13	2.89
2001	1114	2	66	4	5	1.49	55	82	99	0	1	0	0	1	150	90	4.04	6.04	1.67	3.64	1.28
2001	1115	2	70	5	2	1.41	46	84	92	3	1	0	0	2	130	64	3.17	3.37	0.86	2.06	0.86
2001	1116	2	59	3	2	1.54	53	75	93	3	2	0	1	1	140	80	5.42	5.35	1.12	3.46	1.07
2001	1117	2	70	1	2	1.53	84	104	125	3	2	0	0	1	120	70	4.97	6.01	1.24	3.97	1.59
2001	1118	1	69	1	2	1.61	58	78	93	1	2	1	1	2	140	80	4.22	5.07	1.36	3.15	1.84
2001	1119	2	80	3	5	1.55	63	92	108	3	2	0	0	1	130	70	3.81	5.47	1.4	3.14	0.85
2001	1120	1	69	2	2	1.69	67	83	96	3	2	1	0	2	158	80	5.02	5.99	1.3	4.18	0.77
2001	1122	2	66	5	2	1.58	68	95	105	1	2	0	0	1	110	76	8.8	5.54	1.26	3.06	2.45
2001	1123	2	83	5	5	1.54	48	79	91	3	2	0	0	2	150	80	5.94	5.57	1.14	3.38	2.18
2001	1124	2	63	4	2	1.5	64	96	109	1	2	0	0	1	150	74	16.94	6.1	1.2	3.97	1.77
2001	1125	2	80	5	5	1.44	50	82	92	1	2	0	1	2	110	66	4.56	4.56	1.18	2.51	0.98
2001	1126	2	72	5	5	1.58	69	89	102	1	2	0	0	1	120	64	5.53	4.2	1.06	2.95	1.47
2001	1127	1	66	3	2	1.68	69	91	103	1	1	0	1	2	110	80	6.18	5.9	1.39	3.26	3.11
2001	1128	2	64	5	2	1.55	66	87	104	4	2	0	1	1	120	80	6.1	6.1	1.22	3.99	1.43
2001	1129	1	63	2	2	1.72	81	99	107	3	1	0	1	1	180	100	8.78	5.33	1.12	3.36	1.48
2001	1130	2	70	2	2	1.58	62	78	103	1	2	0	0	1	114	80	5.8	5.77	1.35	3.62	1.54
2001	1131	1	75	5	2	1.65	77	98	107	1	1	0	0	2	132	80	5.43	4.99	1.48	2.87	1.02
2001	1132	2	68	5	2	1.55	60	89	104	1	2	0	0	2	130	96	5.02	5.6	1.07	3.58	1.97
2001	1133	2	76	4	5	1.48	56	86	99	4	1	1	0	1	124	60	5.85	4.91	1.87	2.44	1
2001	1134	1	65	2	2	1.68	68	84	98	3	2	0	0	2	120	80	5.09	3.72	1.09	1.94	1.21
2001	1135	1	69	4	2	1.65	93	111	116	3	2	0	0	2	100	70	5.75	6.13	0.99	4.3	1.49
2001	1136	2	68	1	2	1.54	50	71	96	3	2	0	0	2	118	68	5.53	5.4	2.18	2.67	0.65
2001	1137	1	66	2	2	1.72	87	104	114	1	1	0	0	1	100	70	6.93	5.42	1.67	2.61	2
2001	1138	1	67	4	2	1.74	76	93	102	1	2	0	1	2	120	80	6.25	5.5	1.03	3.63	2.02
2001	1139	2	75	5	2	1.49	45	79	89	4	2	0	1	2	140	80	5.42	4.99	1.17	3.28	0.92
2001	1140	2	62	1	2	1.51	47	67	84	3	2	0	0	2	110	66	5.6	6.24	2.2	3.37	1.1
2001	1141	2	84	4	5	1.43	54	92	99	1	2	0	0	1	146	80	5.74	4.71	1.5	2.53	5.33
2001	1142	1	61	1	2	1.72	94	102	113	3	2	0	0	2	140	86	5.33	3.42	0.89	2.17	1.01
2001	1143	2	67	2	2	1.54	52	79	95	3	2	0	0	2	120	70	5.65	7.64	2.55	4.75	1.16
2001	1144	2	59	3	2	1.59	65	90	103	4	2	0	1	2	110	70	5.53	6.11	1.2	4.07	2.05
2001	1145	1	64	4	2	1.67	79	102	109	4	1	0	0	2	140	70	6.11	5.47	1.2	3.75	0.79
2001	1146	1	68	1	2	1.83	82	90	104	3	2	0	0	2	116	80	6.72	5.21	1.08	3.57	1.07
2001	1147	1	63	2	2	1.72	71	85	97	1	2	1	0	2	122	80	5.16	5.6	1.88	3.17	0.68
2001	1148	2	63	5	2	1.53	52	83	92	3	2	0	0	2	100	60	19.78	6.9	1.28	4.53	1.97
2001	1149	2	63	1	2	1.52	72	94	106	3	2	0	0	1	176	86	5.96	5.81	1.38	3.8	0.93
2001	1150	1	66	1	2	1.65	67	86	103	1	1	1	0	1	110	70	5.52	6.55	1.64	4.31	1.17
2001	1151	2	71	3	2	1.66	68	92	102	3	2	0	0	1	120	70	5.74	4.87	1.16	2.18	3.74
2001	1152	2	59	3	2	1.55	71	92	107	3	2	0	1	2	140	80	6.12	5.75	1.28	3.31	3.75
2001	1153	1	69	4	2	1.58	68	95	102	3	1	1	1	1	140	90	8.76	6.21	1.15	3.81	2.15
2001	1154	2	80	1	2	1.52	65	96	115	1	2	0	0	1	136	78	5.54	5.64	1.3	2.71	3.26
2001	1155	1	72	4	5	1.64	93	117	123	3	1	1	0	2	138	90	10.31	4.23	0.92	2.46	1.88
2001	1156	2	67	3	2	1.61	52	74	85	3	2	0	0	2	130	70	5.74	6.36	2.11	3.74	1.03
2001	1157	1	66	3	2	1.6	70	96	104	0	1	0	1	2	120	70	9.55	4.95	1.37	3	0.92
2001	1158	2	59	3	2	1.6	59	81	94	3	2	0	0	2	100	74	5.13	3.85	1.04	1.96	1.86
2001	1159	2	68	5	5	1.63	83	106	121	1	1	0	1	1	120	80	5.66	4.12	1.03	2.2	0.85
2001	1160	2	77	5	5	1.57	60	90	103	3	2	0	0	1	140	84	5.89	9.64	1.9	5.92	2.81
2001	1161	2	73	5	2	1.57	72	100	117	3	2	0	0	1	130	60	8.12	5.89	1.38	3.7	1.57
2001	1162	2	76	2	5	1.59	48	77	94	0	2	0	0	2	120	80	5.6	6.31	1.23	3.55	3.57
2001	1163	1	72	4	2	1.71	72	93	103	3	1	0	1	2	104	70	7.88	4.48	0.98	2.77	1.22
2001	1164	1	66	2	5	1.66	58	75	90	3	2	1	1	2	165	90	5.08	5.62	1.68	3.38	0.62
2001	1165	1	63	1	2	1.75	85	97	104	3	1	0	0	1	120	80	5.49	5.23	1.77	2.84	1.01
2001	1166	2	59	4	2	1.52	67	94	107	4	2	0	1	2	120	80	5.72	6.41	1.34	4.24	1.13
2001	1167	2	63	1	2	1.53	76	96	112	3	2	0	1	2	130	70	6.16	5.5	1.33	3.24	2.09
2001	1168	2	67	4	2	1.55	62	87	103	3	2	0	1	2	130	70	5.4	6.04	1.51	4.1	1.42
2001	1169	1	76	1	2	1.67	82	104	112	3	2	0	0	2	140	80	7.42	4.7	1.44	2.24	0.82
2001	1170	1	67	3	2	1.59	63	89	99	3	2	0	1	2	121	70	7.76	4.8	1.21	2.72	1.31
2001	1171	2	80	5	5	1.58	70	94	110	3	1	0	0	2	120	70	8.96	6.79	1.5	4.39	2.02
2001	1172	2	59	4	2	1.56	61	84	99	1	2	0	1	1	122	78	4.75	5.04	1.2	3.25	2
2001	1173	1	76	4	2	1.7	81	92	106	1	1	0	1	1	140	70	5.44	4.64	1.44	1.85	0.9
2001	1174	2	62	1	2	1.56	46	69	91	3	2	0	1	1	140	80	5.13	5.64	2.01	3.5	0.48
2001	1175	2	64	2	2	1.59	85	105	125	1	2	0	0	2	130	60	6.05	6.2	1.49	3.95	2.2
2001	1176	1	63	1	2	1.69	86	102	108	3	2	0	0	2	148	82	5.74	3.95	1.01	2.47	1.13
2001	1177	1	69	4	2	1.75	92	114	116	4	2	0	0	1	150	80	6.38	4.28	0.99	2.89	0.75
2001	1178	2	59	1	2	1.53	58	85	94	1	2	0	0	2	110	76	5.48	5.12	1.29	3.49	1.56
2001	1179	1	71	4	2	1.59	71	100	107	1	2	1	0	2	160	90	6.51	5.02	2.34	2.38	0.96
2001	1180	2	70	5	2	1.5	78	111	123	0	1	0	0	2	130	70	5.88	6.86	1.98	4.29	2
2001	1181	2	80	4	5	1.41	55	84	104	0	2	0	0	1	155	96	5.4	5.37	1.88	2.91	1.05
2001	1182	1	69	3	2	1.71	73	90	103	3	1	1	1	2	140	80	7.89	3.7	1.51	2.21	0.46
2001	1183	2	63	2	2	1.55	63	91	105	3	2	0	1	1	138	70	6.3	5.95	1.32	4.08	1.57
2001	1184	1	69	1	2	1.63	64	86	98	3	2	0	0	2	120	70	5.47	6.08	1.41	4.32	1.33
2001	1185	2	76	5	5	1.52	57	88	105	3	1	0	0	1	120	80	5.57	6.77	1.24	4.26	1.87
2001	1186	2	72	5	2	1.51	58	93	104	3	1	0	0	1	140	80	7.49	5.26	1.37	3.18	1.5
2001	1187	2	70	4	2	1.55	54	89	94	1	2	0	1	2	160	70	4.14	7.61	1.85	5.12	1.57
2001	1188	1	71	3	5	1.67	75	95	103	3	2	0	1	2	120	70	6.36	4.41	1.08	2.86	1.22
2001	1189	1	69	3	2	1.65	74	90	105	3	1	1	1	1	170	76	5.8	5.35	1	3.77	1.45
2001	1190	2	61	1	2	1.63	72	91	106	1	2	0	0	2	130	70	5.38	3.9	1.09	1.66	1.84
2001	1191	2	73	5	2	1.5	60	94	107	4	1	0	1	1	110	60	6.31	5.18	1.06	2.92	2.95
2001	1192	1	73	1	2	1.76	70	90	104	3	2	0	1	1	130	84	6.51	6.89	1.37	4.71	1.91
2001	1193	1	62	1	2	1.68	70	88	98	4	2	0	1	2	151	70	5.92	4.59	1.06	2.66	1.9
2001	1194	2	66	1	2	1.55	71	94	113	0	2	0	1	2	142	60	6.88	5.8	1.26	3	6.09
2001	1195	1	90	5	2	1.56	65	98	103	1	1	0	0	1	136	72	4.99	3.78	1.17	2	1.28
2001	1196	1	75	3	5	1.58	58	84	97	3	1	0	0	2	150	77	5.11	4.84	1.07	3.37	1.21
2001	1197	2	95	5	5	1.47	66	113	118	0	2	0	0	2	130	66	5.44	4.27	1.06	2.88	1.57
2001	1198	1	76	4	2	1.61	85	103	127	0	2	0	0	2	174	65	6.58	3.95	0.96	2.76	1.24
2001	1199	2	65	4	5	1.71	95	113	126	1	2	0	0	2	120	74	6.05	5.68	1.07	3.73	2.54
2001	1200	2	84	4	5	1.47	94	82	91	3	2	0	0	2	120	80	4.98	4.98	1.74	2.84	1.07
2001	1201	1	65	4	2	1.65	71	93	102	3	2	0	1	2	130	90	5.98	3.98	1.15	2.5	0.99
2001	1202	2	65	1	2	1.52	54	77	88	3	2	0	0	2	140	70	7.41	6.32	1.32	1.68	7.9
2001	1203	1	76	2	2	1.65	68	95	101	3	1	1	0	2	130	72	4.94	5.1	1.46	3.26	1.27
2001	1205	2	75	2	2	1.53	84	105	125	1	2	0	1	1	180	60	4.93	5.98	1.51	4.42	1.01
2001	1206	1	64	2	2	1.73	80	95	103	3	1	0	1	2	107	74	4.89	3.77	1.22	2.16	1.21
2001	1207	2	59	2	2	1.61	87	105	117	1	2	0	0	2	140	90	6.53	6.46	1.11	4.06	4.12
2001	1208	2	62	4	2	1.54	70	97	108	3	1	0	1	1	150	80	5.73	5.54	1.03	4.23	1.58
2001	1209	1	60	1	2	1.65	65	87	97	0	2	0	0	2	160	80	6.32	5.55	1.27	3.76	1.47
2001	1211	2	70	1	2	1.53	60	83	97	1	2	0	1	1	124	80	5.91	7.46	1.53	5.59	1.35
2001	1212	2	59	2	5	1.48	42	69	87	1	2	0	0	2	104	70	4.21	5.51	2.03	3.02	0.9
2001	1213	2	64	3	2	1.6	52	77	94	3	2	0	1	2	130	80	4.5	5.62	1.68	3.33	0.97
2001	1214	1	75	1	5	1.64	70	95	101	1	2	0	0	1	130	70	5.16	5.96	1.36	4.16	1.09
2001	1215	1	67	2	2	1.72	66	88	99	3	1	0	0	2	120	90	11.78	5.5	1.34	3.69	1.1
2001	1216	1	69	1	2	1.75	73	92	102	1	1	0	0	2	164	78	4.89	5.45	1.2	3.17	1.62
2001	1217	1	74	2	2	1.69	64	88	104	2	1	0	1	1	170	88	5.66	6.29	1.29	4.09	1.54
2001	1218	1	61	1	2	1.69	74	97	101	1	2	1	1	2	128	76	4.95	5.25	1.27	3.28	1.08
2001	1219	2	62	1	2	1.56	60	86	105	1	2	0	0	2	120	90	4.16	3.93	0.89	3.02	1.58
2001	1220	2	73	4	2	1.57	43	73	87	1	2	0	1	2	126	70	4.7	7.85	1.61	5.5	2.32
2001	1221	1	67	1	2	1.75	72	95	100	1	1	0	1	2	160	90	6.6	5.83	1.47	3.41	2.8
2001	1222	2	63	1	2	1.73	72	92	103	1	2	0	1	1	150	80	4.98	6.56	1.27	1.99	7.43
2001	1223	2	73	4	2	1.53	63	98	106	1	2	0	0	2	160	76	10.44	4.95	1.06	3.1	1.94
2001	1224	2	63	3	2	1.64	82	107	115	3	1	0	1	2	116	70	5.12	5.11	1.18	3.11	1.47
2001	1225	2	63	1	5	1.68	68	89	104	3	2	0	0	2	120	74	5.12	4.26	0.98	2.65	1.17
2001	1226	2	66	1	4	1.56	59	86	97	1	2	0	1	2	110	70	4.93	6.39	1.32	4.41	1.38
2001	1227	2	59	2	2	1.65	68	83	99	1	2	0	1	2	124	80	5.22	5.23	1.45	3.23	0.79
2001	1228	2	59	1	2	1.68	55	70	89	1	2	0	0	2	100	60	5.21	4.99	1.58	3.27	0.41
2001	1229	1	65	1	2	1.7	64	77	90	1	2	0	1	1	130	80	4.6	3.37	1.33	1.61	0.45
2001	1230	2	62	3	2	1.57	58	79	94	3	2	0	1	2	120	80	4.84	5.91	1.61	3.04	1.95
2001	1231	2	76	5	5	1.58	73	99	114	1	2	0	0	2	170	90	4.76	3.87	0.92	2.07	2.05
2001	1232	2	62	5	2	1.55	63	88	104	1	2	0	0	2	118	70	5.33	6.34	1.12	4.83	1.49
2001	1233	1	67	2	5	1.69	67	87	101	3	1	1	0	2	110	70	5.58	3.49	1.07	2.13	0.51
2001	1234	2	61	2	5	1.55	62	79	98	3	2	0	0	2	160	80	5.03	7.32	1.47	5.54	1.81
2001	1235	2	62	3	2	1.57	59	89	99	4	2	0	1	2	132	80	5.08	4.9	1.13	2.81	2.35
2001	1236	1	60	1	2	1.73	77	97	103	2	2	0	1	2	110	70	5.31	5.16	1.01	2.95	1.32
2001	1237	2	64	1	2	1.61	63	85	100	2	2	0	1	2	100	62	5.03	5.26	1.28	3.51	1.11
2001	1238	1	69	2	2	1.74	66	86	97	3	1	0	1	1	140	70	5.45	6.51	1.29	4.23	2.01
2001	1239	1	72	4	2	1.53	49	70	84	2	2	1	0	2	120	60	4.69	3.5	1.41	1.63	0.74
2001	1240	2	68	4	2	1.47	59	90	102	1	2	0	0	1	100	64	4.96	5.13	1.4	3.27	1.11
2001	1241	2	63	3	2	1.48	66	103	110	0	2	0	0	2	120	70	4.89	5.89	1.55	3.75	1.52
2001	1242	1	74	2	2	1.61	60	81	100	0	2	0	0	1	130	70	4.85	3.96	1.82	1.9	0.61
2001	1243	2	72	3	5	1.57	74	98	113	1	2	0	1	1	120	70	5.12	5.53	1.37	2.64	4.22
2001	1244	2	64	3	2	1.56	80	95	113	1	2	0	1	1	140	84	5.44	5.54	0.98	3.78	1.71
2001	1245	2	63	4	2	1.55	55	78	93	2	1	0	1	2	110	60	4.44	4.74	1.97	2.3	0.66
2001	1246	2	72	1	2	1.52	55	85	101	1	2	0	1	2	156	86	5.73	5.63	1.16	3.49	3.15
2001	1247	1	66	4	2	1.69	68	86	101	2	1	0	0	2	130	86	4.4	3.89	0.9	1.96	2.93
2001	1248	2	65	4	2	1.59	76	96	118	2	2	0	0	1	130	80	5.25	6.45	1.24	4.61	2.45
2001	1249	1	66	3	2	1.69	73	94	102	3	1	1	0	2	110	70	8.6	4.48	1.2	2.42	1.89
2001	1250	2	70	4	2	1.57	74	97	113	0	2	0	0	2	130	80	5.68	4.87	1.23	3.06	1.18
2001	1251	1	71	4	2	1.61	71	100	109	3	1	0	0	2	170	80	7.04	3.78	1.06	1.98	1.67
2001	1252	1	73	1	2	1.68	79	101	101	1	1	1	1	1	150	80	5.84	4.08	1.17	2.11	1.89
2001	1253	1	67	1	2	1.7	75	94	102	2	2	0	0	2	120	80	5.76	4.78	1.22	3	0.9
2001	1254	2	63	3	2	1.61	65	87	103	2	2	0	1	2	160	90	5.79	4.59	1.32	2.88	1.12
2001	1255	1	65	2	2	1.73	74	96	104	2	1	0	1	2	120	80	6.17	6.01	1.23	3.29	3.53
2001	1256	1	69	2	2	1.68	75	94	105	3	1	1	1	2	130	90	5.22	3.67	1.08	1.97	1.35
2001	1257	2	68	1	2	1.56	64	84	100	3	2	0	0	2	136	82	6.04	5.67	1.44	3.75	1.32
2001	1258	1	61	3	2	1.73	69	88	100	1	2	0	0	2	130	80	5.63	4.7	1.17	2.83	1.4
2001	1259	1	74	1	2	1.68	76	99	108	1	2	0	1	1	120	80	5.38	6.03	1.31	4.16	1.61
2001	1260	2	64	2	2	1.62	62	84	96	1	2	0	0	2	130	80	5.26	5.34	1.32	3.45	0.92
2001	1261	2	68	1	5	1.64	64	85	102	3	2	0	1	2	140	80	5.11	5.62	1.74	3.28	1.1
2001	1262	1	64	3	2	1.63	74	99	106	4	2	0	0	1	120	80	16.99	6.91	1.6	3.72	4.39
2001	1263	2	62	3	2	1.63	60	88	100	2	1	0	0	1	140	80	5.62	5.8	1.57	3.49	1.23
2001	1264	2	59	3	5	1.62	67	93	106	0	1	0	0	2	140	80	5.89	5.5	1.26	3.67	1.23
2001	1265	2	70	3	2	1.57	69	104	114	1	2	0	1	1	126	70	5.43	3.78	1.01	2.05	1.65
2001	1266	1	64	3	2	1.78	88	102	104	0	2	1	1	2	140	86	7.64	5.33	1.34	2.53	3.88
2001	1267	1	60	1	2	1.83	102	110	112	1	1	0	1	1	120	80	8.59	3.94	0.93	2.09	2.49
2001	1268	1	63	2	2	1.67	72	92	99	4	2	1	0	1	150	86	6.89	5.02	1.16	3.46	1.65
2001	1269	1	65	2	2	1.71	69	83	99	3	1	0	0	2	120	70	4.81	6.29	1.37	4.02	1.42
2001	1270	2	85	5	5	1.49	36	69	86	3	2	0	0	2	146	70	5.3	5.75	2.23	3.09	1.1
2001	1271	1	62	1	2	1.67	59	77	91	1	2	0	0	2	104	70	4.77	4.43	1.72	2.48	0.49
2001	1272	2	61	4	2	1.53	66	90	103	1	2	0	1	1	130	80	5.21	5.25	1.38	3.41	1.6
2001	1273	1	69	2	2	1.66	72	93	100	1	2	0	0	2	140	70	5.7	5.01	1.03	3.35	1.49
2001	1274	2	62	3	2	1.45	50	76	93	3	2	0	1	2	116	60	5.43	6.15	1.62	3.64	1.47
2001	1275	2	77	5	2	1.53	63	85	107	1	2	0	1	2	140	76	7.56	4.39	1.08	2.65	2.31
2001	1276	2	67	5	2	1.54	80	105	117	3	2	0	0	2	152	80	5.62	6.16	2.3	3.45	1.13
2001	1277	2	62	3	2	1.49	56	77	99	3	2	0	0	1	124	80	5.5	4.26	1.64	2.41	0.46
2001	1279	2	63	4	2	1.57	66	92	104	3	2	0	1	1	110	64	5.48	5.03	1.26	3.12	1.86
2001	1280	2	61	4	2	1.5	50	81	95	2	1	0	0	2	110	60	11.8	6.32	1.71	4.38	1.2
2001	1281	2	65	3	2	1.61	68	100	112	3	2	0	0	2	106	70	5.98	5.11	1.14	2.66	3.45
2001	1282	1	71	1	2	1.64	55	81	95	2	2	0	0	2	128	82	4.67	4.61	1.76	2.19	1.09
2001	1283	2	70	5	2	1.55	63	95	107	1	2	0	1	1	168	88	5.63	4.92	1.22	3.16	2
2001	1284	2	64	2	2	1.6	55	85	96	2	2	0	0	1	140	88	5.57	6.21	1.08	4.19	2.51
2001	1285	1	71	3	2	1.59	58	89	94	2	1	0	1	2	130	80	14.59	4.27	1.11	2.86	0.66
2001	1286	1	66	2	2	1.63	61	84	93	1	2	0	0	1	130	90	4.91	2.85	1.13	1.14	0.55
2001	1287	2	59	3	2	1.6	72	93	106	2	2	0	0	2	120	70	5.44	6.53	1.82	4.27	1.82
2001	1288	2	70	3	2	1.55	56	81	97	1	2	0	0	1	130	66	5.41	5.03	1.92	2.78	0.63
2001	1289	1	64	2	2	1.74	62	89	94	3	2	0	1	2	140	80	5.47	5.33	1.62	3.34	0.94
2001	1290	1	68	1	2	1.74	72	90	100	2	1	0	0	2	152	70	11.13	4.46	1.02	3.02	0.94
2001	1291	2	66	3	2	1.49	66	88	104	3	2	0	1	2	170	110	5.07	4.11	1.29	2.4	1.16
2001	1292	1	71	2	2	1.74	72	96	104	3	1	0	1	2	120	60	5.84	5.24	1.12	3.71	1.55
2001	1293	1	60	2	2	1.71	70	86	98	1	2	0	0	2	130	70	5.77	5.92	1.72	3.83	1.06
2001	1294	2	64	2	2	1.67	62	84	99	1	2	0	1	1	150	90	7.45	6.41	1.69	4.1	1.62
2001	1295	1	69	1	2	1.82	62	82	98	1	2	0	0	2	140	80	5.54	3.15	1.34	1.54	0.98
2001	1296	1	66	4	2	1.79	53	71	89	1	1	0	0	2	120	76	4.67	4.18	1.14	2.79	0.97
2001	1298	2	70	4	2	1.57	69	88	102	1	2	0	0	2	116	80	5.11	5.47	1.69	4.27	1.26
2001	1299	1	72	3	2	1.75	82	102	107	1	2	0	1	2	160	80	7.29	4.52	1.18	2.92	1.32
2001	1300	2	67	2	2	1.55	67	87	104	2	2	0	1	1	118	80	5.2	4.69	1.47	2.6	2.1
2001	1301	1	66	3	2	1.68	64	88	99	3	1	0	0	2	104	60	5.96	4.32	1.16	2.63	0.84
2001	1302	2	59	3	2	1.54	60	86	101	3	2	0	1	2	120	70	5.99	7.81	1.24	5.57	3.34
2001	1303	2	62	1	2	1.58	55	78	95	1	2	0	0	2	120	76	5.03	5.39	2.09	2.89	0.65
2001	1304	2	64	5	5	1.55	62	88	99	3	2	0	0	2	160	80	5.38	4.38	1.18	2.92	1.06
2001	1305	2	70	2	2	1.59	66	92	106	1	2	0	0	1	124	70	5.43	5.28	1.17	3.64	1.06
2001	1306	2	61	2	5	1.54	65	92	104	1	2	0	1	2	120	70	4.81	4.86	1.46	2.98	1.11
2001	1307	2	70	3	2	1.48	61	87	102	3	2	0	1	2	140	80	5.56	5.91	1.38	3.65	3.14
2001	1308	2	75	1	2	1.56	61	89	104	3	2	0	0	2	114	70	6.01	5.69	1.23	3.64	2.08
2001	1309	1	74	2	2	1.68	73	94	106	3	1	0	0	1	122	80	5	4.63	1.31	3.04	1.17
2001	1310	1	78	1	2	1.7	48	64	80	0	1	1	0	1	168	90	4.26	4.29	1.84	2.11	0.56
2001	1311	2	76	5	5	1.51	58	89	100	1	2	0	0	2	200	80	5.07	5.46	1.68	3.08	1.67
2001	1312	2	67	5	2	1.57	72	95	115	0	2	0	0	1	184	86	10.19	5.97	1.29	3.49	3.81
2001	1313	1	67	4	2	1.63	72	87	100	0	1	0	0	2	180	106	5.52	4.52	1.44	2.65	1.28
2001	1314	2	62	5	2	1.63	62	92	102	1	1	0	1	2	164	80	3.76	5.98	1.71	3.62	1.35
2001	1315	2	62	3	2	1.44	64	101	110	1	2	0	0	2	132	78	6.19	5.51	1.75	3.79	0.8
2001	1316	1	64	3	2	1.72	79	96	103	2	2	1	0	2	116	68	5.43	3.64	2.04	3.06	0.5
2001	1317	2	76	3	5	1.53	44	77	95	0	1	0	0	2	120	80	5.43	5.53	0.99	3.06	2.94
2001	1318	2	66	3	2	1.54	60	94	101	3	2	0	1	1	165	78	5.16	5.54	1.3	3.42	1.93
2001	1319	1	75	1	5	1.63	48	72	90	1	2	0	0	1	180	110	6.61	3.91	1.2	2.03	2.16
2001	1320	2	71	4	2	1.5	48	80	94	0	2	0	0	2	180	90	6.19	5.3	1.37	3.19	1.6
2001	1321	1	73	3	2	1.64	59	82	94	1	2	0	0	2	180	90	8.4	4.82	0.97	3.33	2.43
2001	1322	1	66	1	2	1.6	65	85	99	2	1	1	0	2	140	80	7.02	7.1	1.59	4.79	0.96
2001	1323	2	64	4	2	1.62	70	88	105	1	2	0	0	2	120	66	7.02	6.69	1.89	4.79	1.2
2001	1324	1	64	4	2	1.74	83	96	109	1	1	0	0	2	144	86	5.42	4.92	0.97	2.98	2.31
2001	1325	2	59	2	2	1.52	54	84	98	3	2	0	1	2	120	64	5.61	4.33	1.08	1.37	4.54
2001	1326	2	70	4	2	1.52	68	98	108	1	2	0	0	2	140	80	4.9	5.13	1.46	3.36	1.08
2001	1327	2	76	4	5	1.55	58	85	99	1	2	0	0	2	130	80	5.13	5.76	1.73	3.67	1.03
2001	1328	1	71	1	2	1.72	72	93	98	3	1	1	1	1	120	90	5.21	5.13	1.33	3.13	1.5
2001	1329	2	70	4	2	1.54	57	85	100	2	2	0	0	2	120	68	5.02	4.3	1.21	2.46	1.52
2001	1330	2	65	4	2	1.63	73	93	106	1	1	0	1	1	130	80	5.65	4.37	1.05	2.64	1.49
2001	1331	1	75	3	2	1.73	62	80	94	3	2	0	0	1	110	80	4.87	3.72	1.43	2.31	0.54
2001	1332	1	61	1	2	1.69	81	95	111	1	1	0	0	1	140	80	7.77	4.52	1.08	2.7	1.63
2001	1333	1	65	4	2	1.56	68	94	104	1	2	0	1	2	150	70	14.47	5.7	1.37	4.12	0.97
2001	1334	2	61	2	2	1.55	73	100	116	2	2	0	1	2	146	88	6.86	6.41	1.21	4.07	3.29
2001	1335	1	69	4	2	1.56	54	76	88	3	1	1	0	2	110	66	4.93	4.5	1.83	2.41	0.67
2001	1336	1	71	3	2	1.59	57	84	93	4	1	0	0	2	160	70	5.29	3.85	1.28	2.42	0.57
2001	1337	2	64	5	2	1.5	59	80	99	4	2	0	0	2	116	74	5.07	3.53	1.28	1.94	0.59
2001	1338	1	64	3	2	1.67	51	70	85	0	1	1	1	2	140	80	4.51	4.99	1.68	2.93	0.7
2001	1339	2	70	2	5	1.57	70	88	107	1	2	0	1	2	140	80	5.54	5.56	1.79	3.38	0.88
2001	1340	1	71	2	2	1.77	60	87	96	1	1	0	0	2	110	70	4.2	4.28	1.01	2.6	1.11
2001	1341	2	65	3	2	1.6	66	92	104	1	2	0	0	1	130	70	5.36	5.51	1.16	4.04	1.57
2001	1342	2	61	1	2	1.61	69	91	105	3	2	0	1	1	130	80	12.24	4.61	1.1	3	2.22
2001	1343	1	69	4	2	1.7	87	111	114	1	1	0	1	2	180	88	5.83	6.4	1.12	4.24	2.82
2001	1344	2	67	2	5	1.42	47	73	90	1	2	0	1	2	150	80	5.74	6.24	1.91	4.1	1.3
2001	1345	2	64	3	2	1.61	63	90	98	2	2	0	1	2	110	70	8.72	5.37	1.16	3.56	2.18
2001	1346	1	66	2	2	1.61	70	98	106	4	2	0	0	1	136	80	7.57	6.07	1.17	3.74	3.55
2001	1347	2	66	4	2	1.6	80	93	114	1	2	0	0	2	118	70	5.57	6.25	1.88	3.81	1.3
2001	1348	2	67	4	2	1.56	55	85	98	3	2	0	0	2	130	80	5.19	5.77	1.27	3.75	2.38
2001	1349	1	77	4	5	1.62	69	96	101	2	1	0	0	1	130	70	6.23	5.84	0.95	4.05	2.55
2001	1350	2	84	4	5	1.6	69	101	106	2	2	0	1	1	146	76	10.1	4.82	1.17	3.01	2.46
2001	1351	2	59	4	2	1.57	54	75	84	1	2	0	1	2	120	80	6.17	3.21	1.05	1.62	1.95
2001	1352	2	70	3	5	1.52	52	86	96	1	2	0	1	2	160	100	5.78	4.25	1.14	2.55	1.24
2001	1353	1	76	3	2	1.71	77	99	105	3	1	1	1	1	150	80	5.62	5.75	1.25	4.06	1.1
2001	1354	2	63	5	5	1.59	62	88	104	0	1	0	1	2	100	60	5.11	4.35	1.41	2.7	0.85
2001	1355	1	60	2	2	1.69	79	93	106	1	1	0	0	2	150	90	4.79	5.67	1.24	3.57	2.14
2001	1356	2	61	2	2	1.54	53	75	90	1	2	0	1	1	150	100	5.64	4.04	1.57	5.18	1.37
2001	1357	2	59	3	2	1.55	60	78	97	2	2	0	0	2	126	86	6.34	4.99	1.23	3.25	1.81
2001	1358	2	63	4	2	1.55	62	85	97	2	2	0	1	2	126	70	5.87	4.89	1.11	3.05	1.62
2001	1359	1	64	3	2	1.72	81	93	104	4	2	0	1	1	176	74	5.86	5.16	1.07	3.26	2.24
2001	1360	1	73	2	2	1.57	59	88	93	1	1	0	0	1	156	88	7.2	5.2	1.04	3.41	1.69
2001	1361	2	70	5	2	1.57	65	93	104	3	2	0	1	1	140	80	4.68	4.39	1	2.6	1.59
2001	1362	1	75	4	5	1.72	75	94	103	3	1	0	0	2	140	70	5.37	5.85	1.13	3.93	1.27
2001	1363	2	66	4	2	1.56	62	90	100	2	2	0	0	2	128	76	6	4.83	1.07	2.78	2.45
2001	1364	1	65	4	2	1.52	62	93	92	2	1	0	0	2	140	90	5.73	3.8	0.93	2.55	0.71
2001	1365	1	64	4	2	1.71	90	102	115	1	1	0	0	2	130	80	5.07	5	0.93	3.29	1.41
2001	1366	2	65	2	2	1.53	51	70	89	4	2	0	0	2	110	70	5.01	5.01	1.57	3.12	0.73
2001	1367	2	65	4	2	1.63	55	82	97	3	2	0	0	2	160	100	5.05	4.56	1.29	2.87	0.95
2001	1368	1	69	4	2	1.74	73	87	100	3	1	0	0	2	140	84	4.62	4.47	1.44	3.09	0.68
2001	1369	2	71	4	5	1.51	57	85	102	1	2	0	0	2	140	84	6.87	7.21	1.25	2.88	5.89
2001	1370	1	71	5	2	1.64	67	90	103	1	2	0	0	2	110	70	9.02	5.04	1.04	3.14	1.78
2001	1371	1	66	3	2	1.73	95	121	111	4	1	0	1	2	140	90	4.68	4.49	0.98	3.05	1.14
2001	1372	1	71	2	2	1.69	71	94	101	1	1	0	0	2	140	90	5.96	5.35	1.34	3.36	1.07
2001	1373	2	73	5	5	1.61	44	73	88	1	2	0	0	2	120	70	4.31	6.08	2.69	2.96	0.61
2001	1374	2	66	3	2	1.56	60	80	101	3	2	0	1	2	160	90	5.55	4.4	1.59	2.3	0.94
2001	1375	2	65	4	2	1.54	86	103	124	2	2	0	0	2	110	70	6.61	4.45	1.03	2.67	1.45
2001	1376	2	67	5	2	1.51	65	102	107	1	1	0	0	2	140	76	5.5	8.75	1.26	6.1	3.07
2001	1377	2	60	2	5	1.56	69	88	106	1	2	0	0	2	110	76	5.88	4.55	1.34	2.63	0.91
2001	1378	2	72	5	2	1.58	55	84	94	1	1	0	1	2	140	80	5.08	3.86	1.13	2.14	1.07
2001	1379	1	73	4	2	1.75	80	96	107	3	2	0	1	2	180	96	5.39	6.18	1.47	3.97	0.9
2001	1380	1	69	1	2	1.61	73	93	101	2	1	0	0	1	150	100	5.66	4.6	1.05	2.94	1.43
2001	1381	2	67	4	2	1.62	70	94	107	1	2	0	1	2	130	62	4.86	4.54	1.02	2.25	2.54
2001	1382	1	66	3	2	1.68	79	97	107	1	1	1	0	1	120	80	5.68	5.55	1.13	3.43	1.88
2001	1383	1	68	3	2	1.65	66	85	98	2	1	0	0	2	130	88	4.74	5.09	1.2	3.41	0.91
2001	1384	2	64	3	2	1.52	53	73	89	2	2	0	0	2	130	80	5.3	7.18	1.97	4.7	1.04
2001	1385	2	59	2	2	1.5	49	76	92	3	2	0	0	2	144	80	10.38	5.12	1.31	3.44	0.74
2001	1386	1	69	1	2	1.77	85	101	107	1	2	0	1	1	126	90	5.74	5.45	1.09	3.58	1.7
2001	1387	2	68	5	2	1.49	74	97	116	2	2	0	0	2	150	80	20.51	3.83	0.93	1.02	5.49
2001	1388	1	60	1	2	1.77	55	71	88	0	1	0	0	2	120	76	5.21	4.77	1.29	2.94	0.68
2001	1389	1	68	4	2	1.71	67	85	94	3	1	1	0	2	124	70	5.29	4.62	1.55	2.59	0.78
2001	1390	2	59	2	2	1.47	57	86	94	1	2	0	1	1	130	80	7.54	4.48	0.91	1.74	4.98
2001	1391	2	68	1	2	1.52	64	85	103	1	2	0	0	1	156	90	5.71	6.15	1.43	3.27	3.36
2001	1392	2	61	3	2	1.64	87	101	120	1	1	0	0	1	120	70	5.97	5.43	1.38	3.35	1.35
2001	1393	1	62	1	2	1.66	66	82	92	3	2	0	1	2	150	90	5.16	4.95	1.31	3.09	0.95
2001	1394	1	63	3	2	1.68	74	90	103	1	1	0	0	2	120	80	5.32	4.44	1.43	2.61	0.67
2001	1395	1	73	5	2	1.6	55	77	91	1	1	1	0	1	156	70	4.99	4.22	1.31	2.53	0.85
2001	1396	2	64	3	2	1.5	55	83	99	2	2	0	1	1	116	66	6.75	5.97	1.4	3.15	3.44
2001	1397	2	63	4	2	1.42	52	94	103	2	2	0	1	2	150	80	6.25	3.71	1.19	1.93	0.92
2001	1398	2	63	4	2	1.56	62	95	105	2	2	0	1	2	170	100	6.74	5.68	1.24	1.88	5.26
2001	1400	2	64	4	2	1.57	66	98	108	1	2	0	0	1	116	74	9.49	4.26	1.02	2.53	1.45
2001	1401	1	68	3	2	1.66	66	89	100	3	1	0	1	2	120	80	4.45	5.32	1.41	3.35	1.11
2001	1402	1	63	3	2	1.65	67	89	97	3	2	0	1	2	150	80	5	5.21	0.97	3.54	1.33
2001	1403	2	65	4	2	1.5	61	88	106	3	1	0	1	1	150	80	7.27	5.26	1.26	3.57	1.16
2001	1404	2	59	4	2	1.55	58	83	103	1	2	0	1	2	144	86	5.54	6.26	1.51	4.19	0.95
2001	1405	1	63	2	2	1.7	84	96	105	3	1	1	1	1	150	80	5.84	4.29	1.14	2.6	1.17
2001	1406	1	68	2	2	1.7	64	84	92	1	1	1	0	2	120	80	4.76	6.06	1.45	4	0.98
2001	1407	2	59	3	2	1.55	56	85	100	2	2	0	0	2	140	100	5.13	5.51	1.91	3.06	0.74
2001	1408	1	66	4	2	1.7	80	99	107	0	2	1	0	2	130	80	5.22	5.39	1.3	2.97	2.32
2001	1409	1	69	3	2	1.64	54	74	87	2	1	1	0	2	124	60	5.07	4.87	1.61	2.56	0.81
2001	1410	1	73	2	2	1.67	64	91	98	2	2	0	0	1	160	80	4.99	5.43	1.23	3.31	1.75
2001	1411	1	67	2	2	1.72	70	90	94	3	2	0	0	2	110	70	5.04	4.11	1.08	2.47	0.96
2001	1412	1	68	4	2	1.63	50	83	87	1	2	0	0	2	160	90	5.32	4.41	1.26	2.67	0.61
2001	1413	2	74	5	2	1.52	64	91	106	1	2	0	0	2	118	72	5.12	5.99	1.65	3.32	2.13
2001	1414	1	74	3	2	1.71	76	102	107	2	2	1	1	2	128	88	8.01	5.42	1.07	3.33	2.27
2001	1415	1	60	1	2	1.76	84	98	103	4	1	0	1	1	120	80	8.72	6.78	1.92	4.24	1.25
2001	1416	2	62	2	2	1.62	63	82	98	1	2	0	0	2	120	80	5.17	5.22	2.11	2.77	0.54
2001	1417	1	62	3	2	1.59	60	88	95	2	1	0	1	2	100	64	4.97	5.17	1.35	2.94	1.65
2001	1418	2	59	2	2	1.55	41	71	88	3	2	0	0	2	130	90	5.23	5.66	2.15	2.94	1.04
2001	1419	1	61	1	2	1.72	67	90	97	2	1	0	1	2	160	88	9.83	6.47	1.37	4.19	1.34
2001	1420	2	70	5	2	1.56	50	83	97	1	2	0	0	1	120	72	5.26	4.28	1.27	2.23	1.14
2001	1421	2	59	2	2	1.6	47	68	85	4	2	0	1	2	160	80	5.24	5.16	1.57	2.93	1.13
2001	1422	2	65	4	2	1.49	58	83	106	2	1	0	0	1	110	66	6.28	5.64	1.49	3.82	0.82
2001	1423	2	65	4	2	1.6	70	96	112	3	2	0	1	1	150	90	7.02	5.19	1.3	3.36	1.06
2001	1424	2	59	4	2	1.57	49	67	89	0	2	0	0	2	130	70	3.2	5.81	1.83	3.2	1.23
2001	1425	1	65	3	2	1.75	70	87	99	3	1	1	1	2	106	62	5.25	5.3	1.32	3.44	1.21
2001	1426	1	65	4	2	1.74	61	81	91	1	1	1	0	1	116	70	5.56	5.09	1.7	2.79	1.25
2001	1427	2	68	4	5	1.6	56	88	97	1	2	0	0	1	120	80	6.02	6	1.68	3.45	0.99
2001	1428	2	61	3	2	1.67	66	87	103	1	2	0	0	2	100	66	5.63	7.21	1.77	4.53	1.28
2001	1429	1	65	3	2	1.64	66	90	100	2	1	0	0	2	142	84	5.72	7.75	2.23	4.93	1.01
2001	1430	2	59	3	2	1.55	64	86	98	0	2	0	0	1	150	90	6.47	7.49	1.42	4.75	2.13
2001	1431	1	66	4	2	1.62	63	84	95	1	1	0	0	1	130	76	5.89	6.55	1.1	4.39	1.92
2001	1432	1	69	4	2	1.71	83	98	104	1	2	0	0	2	110	70	5.76	5.4	1.12	3.28	1.45
2001	1433	1	69	1	2	1.68	61	80	98	1	2	0	0	2	140	90	5.21	5.59	1.27	3.29	1.94
2001	1435	1	63	3	2	1.76	92	107	110	2	1	0	1	2	124	80	4.52	4.41	0.97	2.5	1.74
2001	1436	2	59	3	2	1.56	60	84	104	0	2	0	0	2	120	80	6.14	5.12	1.07	3.41	1.29
2001	1437	1	63	4	2	1.74	84	98	109	2	1	1	1	2	140	84	5.68	5.43	1.49	2.84	1.84
2001	1438	1	67	5	2	1.54	59	85	95	1	2	0	0	2	130	76	9.41	7.24	1.56	4.49	1.83
2001	1439	2	64	4	2	1.53	67	88	107	2	2	0	1	1	130	80	5.72	6	1.17	3.67	1.97
2001	1440	1	68	4	2	1.57	62	92	96	2	1	1	0	2	150	88	5.24	5.22	1.21	3.08	1.6
2001	1441	2	64	3	2	1.57	70	95	110	2	2	0	0	2	142	80	5.27	6.52	1.64	4.11	1.12
2001	1442	1	60	2	2	1.72	95	108	112	1	1	1	1	2	160	90	6.33	5.71	1.28	3.08	1.61
2001	1443	2	59	2	2	1.62	84	100	113	2	2	0	1	2	170	100	9.56	6.67	1.34	3.77	2.13
2001	1444	2	64	1	2	1.55	58	81	101	1	2	0	0	2	130	76	5.06	4.17	1.13	1.89	3.55
2001	1445	2	63	3	2	1.57	65	89	101	2	2	0	1	2	140	80	5.79	5.79	1.13	3.42	3.38
2001	1446	2	63	4	2	1.6	50	68	93	2	1	0	0	1	130	80	4.98	4.84	1.84	2.43	0.74
2001	1447	2	59	1	2	1.6	77	93	112	1	2	0	1	2	148	84	5.97	5.97	1.14	4.05	1.87
2001	1448	1	61	2	2	1.73	87	105	108	3	1	0	0	1	144	90	6.16	4.72	0.93	3.03	1.9
2001	1449	1	65	1	2	1.69	70	93	103	1	2	0	0	2	162	92	6.39	5.08	1.04	3.17	1.52
2001	1450	2	63	2	2	1.55	76	97	121	2	2	0	0	2	150	80	6.38	5.12	2.47	2.05	1.03
2001	1451	2	64	4	5	1.57	73	100	110	2	2	0	0	1	124	68	5.93	6.79	1.42	4.44	1.18
2001	1452	2	74	5	5	1.48	57	84	99	1	1	0	0	1	140	80	5.01	6.36	1.19	3.37	2.93
2001	1453	2	62	2	2	1.6	54	83	97	2	2	0	1	2	120	70	9	6.2	1.25	3.66	2.53
2001	1454	1	69	1	2	1.67	71	85	98	1	2	0	0	2	140	80	5.93	5.13	1.01	3.08	2.23
2001	1455	2	61	1	2	1.62	56	80	93	2	2	0	0	2	134	88	5.45	7.75	2.02	4.62	1.26
2001	1456	2	59	3	2	1.58	60	84	98	2	2	0	1	2	130	80	5.93	6.1	1.34	3.7	1.61
2001	1457	1	64	1	2	1.64	75	98	105	4	2	0	0	1	140	90	5.6	4.68	0.96	2.73	2.24
2001	1458	1	64	1	2	1.72	71	92	105	4	2	0	1	2	152	90	5.89	6.76	1.31	4.64	1.21
2001	1459	2	59	1	2	1.69	60	70	93	1	1	0	0	2	130	80	5.19	5.82	1.66	3.2	1.08
2001	1460	2	62	4	2	1.59	70	82	105	3	2	0	1	1	150	80	5.03	5.46	1.77	3.08	0.91
2001	1461	2	72	4	2	1.6	75	97	112	4	2	0	0	2	130	80	6.18	6.6	1.52	4.31	1.87
2001	1462	2	63	4	2	1.56	48	69	85	0	2	0	0	2	180	110	4.65	5.72	1.17	3.65	1.38
2001	1463	1	83	5	2	1.56	66	78	81	0	1	0	0	1	96	62	7.49	4.06	1.32	2.39	0.71
2001	1464	2	62	4	2	1.46	42	70	84	1	2	0	0	2	110	70	4.6	4.57	1.21	2.22	2.81
2001	1465	1	72	4	2	1.69	69	90	105	2	1	0	1	2	130	80	5.27	5.41	1.16	3.51	1.61
2001	1466	1	63	2	2	1.71	75	89	99	3	2	0	1	1	130	80	5.17	4.41	1.08	2.58	1.98
2001	1467	2	62	1	2	1.59	63	81	97	4	2	0	1	2	140	90	4.87	6.36	1.96	3.96	0.79
2001	1468	1	69	4	2	1.69	64	81	96	3	2	0	1	2	170	90	16.19	7.18	1.31	4.86	1.23
2001	1469	1	79	2	5	1.76	90	109	112	2	1	0	0	1	150	70	9.88	4.73	0.91	2.67	2.66
2001	1470	2	77	4	5	1.57	51	84	97	1	2	0	0	1	130	60	5.22	8.25	3.09	4.43	0.74
2001	1471	2	64	4	2	1.49	62	91	99	0	2	0	1	2	170	80	5.3	6	1.25	3.04	3.1
2001	1472	2	72	4	2	1.56	57	83	97	1	2	0	0	2	140	70	14.81	7.59	1.46	4.88	2.8
2001	1473	2	71	5	5	1.55	67	103	109	0	2	0	0	1	120	60	5.94	5.47	2.07	2.65	0.44
2001	1474	2	77	5	5	1.49	55	83	98	1	1	0	0	1	140	60	5.57	5.62	2	2.72	1.45
2001	1475	2	74	5	2	1.46	60	91	103	2	2	0	1	1	150	90	6.3	6.2	1.34	3.76	0.96
2001	1476	1	67	3	2	1.68	80	96	107	3	2	0	1	1	140	80	5.41	4.66	1.23	2.82	0.71
2001	1477	1	72	4	2	1.67	79	101	108	1	1	0	0	1	140	70	4.03	6.17	1.08	3.6	1.06
2001	1478	1	65	4	2	1.65	80	96	102	2	1	1	1	1	178	80	6.95	5.55	1.29	3.43	1.94
2001	1479	1	77	3	2	1.65	68	84	97	1	1	0	0	1	150	80	5.48	4.81	1.6	2.74	0.48
2001	1480	1	72	4	5	1.73	92	111	113	1	1	1	0	1	190	120	5.8	5.1	1.12	3.39	0.9
2001	1481	2	66	5	2	1.58	74	92	113	0	2	0	0	2	120	80	5.58	5.82	2	2.87	1.29
2001	1482	2	80	5	5	1.46	55	94	104	1	2	0	1	1	140	70	6.33	6.27	1.3	3.63	1.47
2001	1483	2	70	5	5	1.56	70	97	110	1	2	0	0	2	165	70	5.88	5.85	1.4	3.43	1.6
2001	1484	1	65	5	2	1.76	74	90	98	0	1	1	0	2	150	90	5.21	5.37	1.4	3.15	0.6
2001	1485	2	64	4	2	1.55	72	92	112	1	2	0	1	1	140	80	5.5	5.02	1.09	2.7	2
2001	1486	1	64	2	2	1.62	73	97	106	2	2	0	1	2	130	90	4.57	5.69	1.63	3.03	1.01
2001	1487	2	59	5	5	1.58	76	99	106	4	2	0	0	2	130	70	11.63	7.09	1.74	4.48	1.34
2001	1488	2	80	4	2	1.59	55	76	94	2	2	0	0	2	200	90	5.58	6.04	2.11	3.16	0.64
2001	1489	2	75	5	2	1.54	63	89	100	4	2	0	1	2	180	80	6.02	5.06	1.32	2.79	1.25
2001	1490	2	73	5	2	1.61	70	92	108	2	1	1	0	2	150	70	13.89	6.9	1.3	4.09	2.69
2001	1491	2	65	5	2	1.64	72	93	105	4	1	0	1	1	130	65	14.54	5.79	1.28	3.27	2.11
2001	1492	2	61	2	2	1.52	90	106	121	2	2	0	1	2	150	90	8.04	5.87	1.12	3.43	2.41
2001	1493	2	77	5	5	1.58	65	96	109	1	2	0	0	2	170	70	5.49	6.25	1.63	4.12	1.14
2001	1494	2	68	5	2	1.52	62	85	97	0	2	0	0	2	190	90	5.38	6.21	1.82	3.66	0.77
2001	1495	2	81	5	5	1.63	71	90	103	4	2	0	0	2	180	80	5.67	7.02	1.15	3.85	3.81
2001	1496	2	74	5	2	1.45	56	80	101	1	2	0	1	2	230	180	4.92	5.34	1.55	3.04	1.39
2001	1497	2	72	5	5	1.49	65	88	101	2	2	0	0	2	190	70	5.42	6.52	1.63	3.91	1.16
2001	1498	1	69	4	2	1.66	70	89	101	2	1	1	0	2	130	85	6.58	5.89	1.54	4.16	1.24
2001	1499	2	72	3	2	1.5	67	86	98	1	2	0	1	2	200	90	4.74	6.8	1.34	4.48	1.9
2001	1500	1	67	2	2	1.73	81	97	102	0	2	0	1	1	145	70	5.48	6.34	1.25	3.85	1.83
2001	1501	2	71	2	2	1.47	62	89	106	1	2	0	0	1	140	70	11.02	7.16	1.99	4.19	1.23
2001	1502	1	66	4	2	1.7	60	78	92	2	1	1	0	2	140	70	4.77	7.7	1.16	5.34	1.28
2001	1503	2	67	1	2	1.58	58	79	97	1	2	0	0	1	150	90	5.43	8.36	2.29	4.95	0.83
2001	1504	2	80	5	2	1.51	62	98	107	1	2	0	0	2	160	70	5.91	6.6	1.68	4.11	1.09
2001	1505	2	75	5	2	1.49	57	79	96	1	2	0	1	2	140	75	5.25	5.4	1.27	3	1.84
2001	1506	2	59	3	2	1.59	77	91	104	1	2	0	0	1	160	90	5.99	6.88	1.37	4.39	1.52
2001	1507	2	66	3	2	1.54	79	98	116	1	2	0	1	2	150	90	6.31	5.81	1.26	3.8	1.95
2001	1508	2	68	3	2	1.57	65	90	102	2	2	0	1	2	120	70	7.1	5.64	1.24	3.31	2.18
2001	1509	2	68	5	2	1.48	51	74	96	2	2	0	1	1	150	70	6.67	5.49	1.33	3.1	1.2
2001	1510	2	62	5	2	1.57	67	87	101	2	2	0	0	1	160	90	6.34	5.89	1.32	3.62	0.87
2001	1511	2	68	4	2	1.49	51	78	93	2	1	0	1	2	135	50	5.3	5.49	1.26	3.48	0.8
2001	1512	2	67	5	5	1.57	65	91	101	1	2	0	0	2	130	70	16.06	5.58	1.12	3.74	2.49
2001	1513	2	71	5	2	1.59	69	89	101	2	2	0	0	2	150	80	5.19	6.27	1.15	4.15	1.57
2001	1514	2	68	3	2	1.57	67	90	102	1	2	0	0	1	120	70	5.98	7.92	1.35	3.85	6.01
2001	1515	2	85	5	5	1.4	50	89	99	0	1	0	0	1	200	100	5.67	6.75	1.35	4.3	1.39
2001	1516	2	64	3	2	1.54	66	84	100	0	2	0	1	2	140	80	3.87	5.92	1.37	3.65	1.6
2001	1517	2	70	4	2	1.6	61	82	99	2	2	0	1	2	115	60	5.73	5.13	1.45	3.17	0.72
2001	1518	1	71	4	2	1.66	61	85	91	2	1	0	0	2	150	80	5.35	4.12	1.05	2.2	1.59
2001	1519	2	70	5	2	1.57	61	84	93	2	2	0	1	1	135	55	5.63	6.26	1.85	3.7	2.17
2001	1520	2	68	5	2	1.58	56	77	92	2	2	0	0	2	170	70	5.36	5.26	1.25	3.28	1.73
2001	1521	2	65	5	2	1.58	75	87	102	1	2	0	1	1	160	70	4.5	6.69	1.59	3.78	2.02
2001	1522	2	70	3	2	1.52	79	100	114	2	2	0	0	1	140	65	7	4.98	1.08	2.98	2.15
2001	1523	2	65	5	2	1.56	71	94	110	1	2	0	1	1	140	60	9.42	4.81	1.26	2.74	2.33
2001	1524	2	70	5	5	1.49	60	89	103	2	2	0	0	1	170	70	5.47	3.89	1.68	1.81	0.61
2001	1525	2	74	5	5	1.55	65	85	101	1	1	0	0	1	150	70	5.93	5.62	1.28	3.76	1.12
2001	1526	2	74	5	5	1.57	55	76	95	1	2	0	0	1	140	80	5.14	3.96	1.3	2.18	0.84
2001	1527	2	72	5	2	1.54	71	98	108	1	2	0	0	1	160	70	5.27	5.31	1.07	2.94	3.73
2001	1528	2	72	5	2	1.57	57	86	100	1	2	0	0	1	160	80	4.92	6.72	1.4	4.44	1.16
2001	1529	2	76	5	5	1.61	52	81	95	1	1	0	1	2	170	80	5.71	6.35	1.17	4.13	1.53
2001	1530	2	62	4	5	1.65	68	81	100	1	2	0	0	2	140	80	5.79	6.6	1.24	4.12	2.64
2001	1531	1	79	5	2	1.65	53	75	92	0	1	0	0	2	130	70	4.63	5.16	1.56	2.8	1.21
2001	1532	2	59	5	2	1.56	66	81	95	0	1	0	0	2	130	80	5.77	5.96	1.45	3.82	1.45
2001	1533	1	71	4	2	1.83	89	103	110	2	1	0	1	1	170	120	5.83	5.7	1.15	3.57	1.72
2001	1534	2	70	5	2	1.63	71	93	107	1	2	0	0	1	150	60	5.55	5.7	1.12	4	1.42
2001	1535	2	72	5	2	1.57	59	81	99	4	2	0	0	1	170	70	5.89	5.97	1.45	3.7	2.54
2001	1536	2	67	2	2	1.57	58	73	90	2	2	0	0	2	145	70	5.82	6.28	1.68	4.13	0.85
2001	1537	1	66	4	2	1.65	75	86	96	2	2	0	0	2	160	75	5.15	5.46	1.12	2.98	4.19
2001	1538	2	80	5	2	1.6	65	88	101	1	2	0	0	2	150	60	6.5	4.99	0.87	2.67	3.58
2001	1539	2	71	3	5	1.5	51	75	88	1	2	0	0	2	140	80	5.96	7.09	1.38	4.76	1.61
2001	1540	2	71	2	2	1.57	74	91	107	1	2	0	1	2	200	90	7.34	6.97	1.44	4.29	2.68
2001	1541	2	76	5	2	1.47	57	86	98	1	2	0	0	2	150	80	4.96	6.92	1.35	3.98	4.61
2001	1542	1	68	2	2	1.69	63	77	89	1	1	0	0	2	120	50	4.1	5.57	1.53	3.37	1.32
2001	1543	2	81	5	5	1.57	71	95	112	0	2	0	0	2	140	75	5.42	6.11	1.37	4.22	2.31
2001	1544	1	62	3	2	1.74	80	93	102	1	2	1	0	1	150	80	5.23	4.95	1.55	2.72	0.86
2001	1545	1	64	1	2	1.75	85	89	101	0	1	0	0	2	120	75	5.2	4.95	1.35	2.74	1.86
2001	1546	1	71	1	2	1.75	76	92	98	1	2	0	0	1	150	80	8.06	7.02	1.11	5.38	2.04
2001	1547	2	70	1	2	1.61	60	83	94	4	2	0	1	1	150	80	6.24	5.32	1	3.73	1.31
2001	1548	2	68	2	2	1.71	66	77	92	1	2	0	0	1	130	75	4.39	4.21	0.88	2.41	1.12
2001	1549	1	72	1	2	1.73	52	72	89	1	2	0	0	1	115	70	6.46	6.21	1.5	3.98	1.38
2001	1550	2	65	4	2	1.55	62	82	93	1	2	0	1	2	160	70	8.74	7.55	1.54	4.95	2.08
2001	1551	2	70	5	5	1.54	45	70	84	0	1	0	0	2	140	70	6.51	4.43	1.43	2.22	1.35
2001	1552	2	68	2	2	1.47	51	72	86	1	2	0	0	1	140	90	5.64	6.21	1.32	4.08	1.86
2001	1553	2	71	4	2	1.51	54	72	85	1	2	0	0	2	150	60	6.86	5.31	1.09	2.7	3.88
2001	1554	2	75	4	5	1.51	73	92	110	1	2	0	0	2	150	70	5.2	6.4	1.6	4.12	1.67
2001	1555	1	81	3	2	1.68	78	98	105	1	2	1	0	2	140	70	5.81	6.38	1.45	4.35	1.66
2001	1556	2	73	4	2	1.6	65	85	96	2	2	0	0	1	140	75	5.17	4.48	1.19	2.57	1.52
2001	1557	1	69	4	2	1.6	67	96	99	1	2	0	1	2	110	75	6.02	4.65	1.33	2.78	0.96
2001	1558	2	82	5	2	1.6	48	66	82	1	2	0	0	2	175	75	5.15	5.34	1.28	3.36	1.32
2001	1559	2	74	3	2	1.52	71	95	106	1	2	0	0	1	175	60	6.69	6.5	1.66	4.12	1.97
2001	1560	2	72	4	2	1.57	61	78	99	1	2	0	0	2	110	60	5.64	4.4	1.54	2.31	0.93
2001	1561	2	70	5	2	1.59	45	70	84	0	1	1	0	2	165	70	5.81	5.16	1.82	2.78	0.88
2001	1562	1	83	4	5	1.68	49	64	84	1	1	0	0	1	120	70	5.09	4.61	1.57	2.43	1.21
2001	1563	2	67	5	5	1.6	67	84	102	0	2	0	0	1	120	75	6.1	6.04	1.44	3.84	1.69
2001	1564	1	79	3	2	1.61	76	92	105	1	2	0	0	2	170	70	5.74	4.09	1.17	1.9	2.71
2001	1565	2	66	5	5	1.58	83	98	110	1	2	0	0	2	150	80	5.25	5.1	1.76	2.43	1.5
2001	1566	1	64	1	5	1.72	71	84	95	1	1	0	0	2	125	75	4.94	4.27	1.07	2.73	1.24
2001	1567	1	76	4	2	1.69	82	97	104	4	2	0	0	1	180	85	6.63	5.33	1.14	3.67	1.37
2001	1568	2	72	5	2	1.6	78	90	109	2	2	0	0	2	155	70	6	5	1.82	2.66	0.68
2001	1569	1	69	3	2	1.6	51	77	87	1	1	0	0	1	110	60	22.63	7.77	1.49	5.49	1.54
2001	1570	2	64	3	2	1.58	56	68	86	0	1	0	0	1	100	50	5.59	5.87	1.57	3.55	1.4
2001	1571	1	79	3	2	1.66	78	95	104	1	2	1	0	1	140	60	5.31	4.63	1.36	2.44	1.07
2001	1572	2	72	2	2	1.57	65	83	96	1	2	0	0	2	160	75	5.97	6.4	1.45	4.05	1.45
2001	1573	2	67	5	2	1.58	57	77	88	1	2	0	0	2	150	70	7.7	5.7	1.09	1.89	7.85
2001	1574	2	62	4	2	1.63	67	85	102	0	2	0	0	2	110	60	5.64	4.95	1.58	2.9	0.87
2001	1575	2	70	5	5	1.58	60	91	104	1	1	1	0	1	180	80	6.71	5.42	1.64	3.07	1.05
2001	1576	2	67	5	2	1.61	59	78	98	2	2	0	0	2	105	60	5.12	6.5	1.51	4.32	1.23
2001	1577	1	67	4	2	1.74	74	80	96	1	2	0	0	2	155	90	5.3	6.21	1.49	3.93	1.84
2001	1578	1	77	2	5	1.67	54	76	84	1	2	0	0	1	150	70	5.48	4.16	1.45	2.27	0.55
2001	1579	2	72	4	2	1.48	47	71	90	1	1	0	0	2	105	50	5.57	6.19	1.74	3.49	2.29
2001	1580	2	70	5	5	1.51	57	77	94	1	2	0	0	2	170	90	6.45	5.15	1.44	2.78	1.22
2001	1581	2	70	4	5	1.55	46	70	87	1	2	0	0	2	110	55	5.71	4.84	1.73	2.64	0.82
2001	1582	2	63	4	2	1.55	75	96	104	0	2	0	1	1	130	80	7.23	5.1	0.94	3.09	1.9
2001	1583	1	78	4	5	1.51	60	88	92	1	2	0	0	2	145	75	7.84	6.99	1.84	4.35	1.71
2001	1585	2	62	4	5	1.59	71	84	99	0	2	0	1	1	150	80	5.02	6.36	1.68	4.03	1.16
2001	1586	2	76	5	2	1.47	65	88	106	0	2	0	0	2	135	65	11.29	4.54	1.21	2.2	2.87
2001	1587	2	67	5	2	1.63	82	100	113	0	1	0	0	2	140	70	6.63	6.31	1.95	3.73	1.12
2001	1588	1	67	3	2	1.63	64	83	90	4	1	1	1	2	160	75	5.46	5.84	1.37	4.17	1.02
2001	1589	1	75	3	2	1.72	60	75	89	1	2	0	0	2	110	60	5.45	5.14	1.46	2.92	0.9
2001	1590	2	70	4	2	1.59	42	63	75	1	2	0	0	2	115	60	5.27	5.67	1.48	3.54	1.24
2001	1591	2	70	5	5	1.46	48	79	83	0	2	0	0	2	100	50	5.32	5.48	1.27	3.46	1.33
2001	1592	1	78	2	5	1.65	50	66	82	0	1	0	0	1	145	70	5.33	4.87	1.86	2.22	1.02
2001	1593	1	82	3	2	1.62	64	86	98	2	1	1	0	1	130	60	5.48	3.7	0.69	2.47	0.67
2001	1594	2	70	4	2	1.56	70	92	108	1	2	0	0	1	140	70	5.48	6.47	1.6	3.74	2.35
2001	1595	2	65	4	2	1.55	66	91	108	1	2	0	0	2	140	75	5.36	7.59	1.36	5.6	1.48
2001	1596	2	65	4	2	1.54	64	88	99	2	2	0	0	2	120	65	5.66	4.69	1.45	2.74	0.64
2001	1597	2	67	5	5	1.64	59	79	101	1	2	0	0	2	160	95	4.84	7.14	1.55	4.97	1.1
2001	1598	2	68	4	5	1.54	65	86	99	2	2	0	0	1	120	65	6.1	6.85	1.43	4.71	1.98
2001	1599	1	73	4	2	1.63	58	73	89	3	1	1	0	1	130	65	5.44	5.29	1.79	2.96	1.2
2001	1600	1	66	5	2	1.8	92	100	109	3	2	0	0	1	120	75	5.48	5.05	1.41	3.19	0.87
2001	1601	1	76	4	5	1.71	64	78	93	1	1	0	1	2	200	90	5.85	4.54	1.05	2.57	1.63
2001	1602	2	63	4	2	1.6	70	83	102	1	1	0	0	2	130	60	5.59	4.69	1.69	2.49	0.73
2001	1603	1	60	2	2	1.57	62	85	93	0	2	0	0	2	160	90	5.11	4.37	1.22	2.5	1.07
2001	1604	1	69	4	2	1.74	86	99	107	4	1	0	0	2	120	75	5.51	5.08	1.08	3.05	1.54
2001	1605	2	83	5	5	1.53	44	73	87	1	1	0	0	1	140	60	5.52	5.96	1.32	3.37	2.47
2001	1606	2	70	5	2	1.67	70	84	99	2	1	0	0	2	160	90	5	6.25	1.44	4.25	1.42
2001	1607	2	62	5	2	1.61	65	85	101	1	2	0	1	1	140	60	5.04	7.32	1.32	4.88	2.17
2001	1608	2	74	4	5	1.6	51	69	89	1	2	0	0	2	120	65	5.91	5.43	2.11	2.76	0.72
2001	1609	2	73	5	2	1.57	57	80	96	1	2	0	0	2	140	65	5.35	8.06	2.24	5.13	1.21
2001	1610	1	79	5	2	1.69	64	79	94	1	2	0	0	2	110	60	5.06	5.79	1.48	3.59	0.85
2001	1611	2	70	5	2	1.55	71	101	110	1	2	0	1	1	260	110	10.05	6.82	1.67	4.08	1.48
2001	1612	2	70	5	5	1.57	66	95	108	3	2	0	0	2	150	75	9.9	6	1.19	3.65	3.25
2001	1613	2	68	5	2	1.5	55	84	99	1	2	0	0	2	130	60	7.54	6.46	1.18	4.27	1.83
2001	1614	1	69	4	2	1.65	67	87	96	4	2	0	0	2	130	65	6.2	5.58	1	3.67	1.78
2001	1615	1	82	4	5	1.6	68	88	99	2	1	1	0	2	160	80	6.74	4.47	1.19	2.47	0.79
2001	1616	1	82	3	2	1.66	61	80	95	1	2	0	0	2	130	60	5.12	4.1	1.24	2.22	1
2001	1617	2	72	3	2	1.55	54	76	94	1	2	0	0	1	140	70	5.19	7.63	1.76	5.3	0.95
2001	1618	2	66	4	5	1.58	55	73	91	1	2	0	0	2	120	70	5.3	5.86	1.68	3.53	1.42
2001	1619	2	65	5	2	1.51	68	90	105	3	1	0	0	2	110	70	5.34	6.44	1.87	3.74	1.24
2001	1620	2	74	5	2	1.5	70	94	109	1	2	0	0	2	150	70	6.52	5.42	1.31	2.99	2.05
2001	1621	2	76	4	2	1.54	59	90	100	1	1	0	0	2	150	70	5.11	6.16	1.55	3.3	1.6
2001	1622	2	74	4	5	1.54	45	70	85	1	2	0	1	2	130	65	5.44	5.15	1.97	2.46	0.94
2001	1623	2	63	4	2	1.69	79	95	103	0	2	0	1	1	150	90	5.27	8	1.59	5.04	3.86
2001	1624	2	68	4	5	1.58	73	99	110	1	1	0	0	1	135	75	7.67	6.83	1.33	3.95	2.91
2001	1625	1	75	4	5	1.66	80	102	111	3	2	0	0	2	150	90	5.71	6.91	1.36	4.45	1.35
2001	1626	2	68	5	2	1.5	70	99	109	1	2	0	0	2	150	80	5.11	5.94	1.27	3.68	2.19
2001	1627	2	66	3	2	1.46	70	103	116	1	2	0	0	2	140	80	10.86	5.85	1.21	3.52	1.86
2001	1628	2	65	4	2	1.56	66	87	100	0	2	0	0	2	150	70	15.46	4.25	1.2	2.43	1.04
2001	1629	1	72	4	2	1.7	81	103	106	2	1	1	0	1	160	90	5.17	2.94	1.16	1.06	0.64
2001	1630	1	64	4	2	1.73	80	95	100	0	1	0	0	2	120	60	8.48	6.16	1.3	4.06	2.84
2001	1631	1	78	5	2	1.66	63	78	94	1	1	0	0	2	180	90	11.55	4.71	1.51	2.51	0.85
2001	1632	1	68	5	2	1.75	66	78	91	4	2	0	0	2	120	75	5.05	4.27	1.64	2.27	0.28
2001	1633	2	76	5	2	1.55	62	85	100	1	2	0	0	1	140	70	11.37	4.67	1.16	1.75	5.03
2001	1634	1	81	1	2	1.7	77	95	104	1	1	0	0	2	210	80	5.64	4.78	1.25	2.58	1.73
2001	1635	2	74	1	2	1.67	54	68	90	1	2	0	0	2	140	70	5.4	8.15	2.35	5.16	0.53
2001	1636	1	72	4	2	1.76	92	110	106	1	1	1	0	2	135	75	8.4	4.69	1.1	2.57	2.35
2001	1637	2	71	4	2	1.57	81	99	116	3	1	0	0	2	170	80	5.76	6.17	1.26	3.32	3.88
2001	1638	1	60	3	2	1.67	77	93	100	1	1	0	1	1	130	80	8.85	5.17	1.11	3.57	1.57
2001	1639	1	75	4	2	1.66	77	105	108	1	1	1	0	2	150	80	5.36	5.47	1.38	3.42	1.19
2001	1640	1	68	4	2	1.72	69	94	103	1	2	0	1	1	120	70	5.32	4.5	1.35	2.29	1.22
2001	1641	1	68	4	2	1.57	56	82	87	1	1	0	0	1	130	70	5.74	4.66	1.1	2.91	1.21
2001	1642	2	71	5	2	1.5	53	85	97	1	2	0	0	1	185	75	5.65	4.24	1.5	2.17	1.18
2001	1643	1	66	4	2	1.64	55	80	93	1	1	0	1	2	145	70	4.73	6.02	1.27	3.82	1.81
2001	1644	1	71	4	2	1.71	86	109	107	2	1	0	1	1	135	75	13.53	6.36	1.24	3.12	4.04
2001	1645	2	67	5	5	1.49	56	81	101	2	2	0	1	2	160	80	5.55	5.76	1.47	3.39	1.73
2001	1646	1	60	4	2	1.7	76	53	97	1	2	0	0	2	125	80	8.17	5.87	1.47	4.12	0.89
2001	1647	2	70	5	5	1.59	64	88	108	1	1	0	1	1	185	80	5.87	6.03	1.18	3.94	2.24
2001	1648	2	73	5	2	1.54	60	84	98	1	2	0	0	1	140	75	5.98	5.78	1.24	3.59	1.9
2001	1649	2	85	3	5	1.5	45	82	88	1	2	0	1	2	180	75	9.66	6.47	1.79	4.02	1.11
2001	1650	2	72	5	2	1.47	56	82	99	1	2	0	0	1	140	60	5.96	4.61	1.06	2.64	1.51
2001	1651	2	66	4	2	1.45	69	102	115	1	2	0	0	2	175	80	5.59	5.56	1.44	3.2	2.67
2001	1652	2	62	4	2	1.5	60	90	100	2	1	0	0	1	180	120	7.1	8.94	1.34	5.16	5.21
2001	1653	2	59	5	2	1.64	78	94	107	2	1	0	0	2	200	95	6.3	5.44	1.31	3.25	1.24
2001	1654	2	61	4	2	1.5	64	89	104	2	2	0	1	2	145	75	8.17	5.6	1.3	3.32	2.8
2001	1655	1	64	5	2	1.66	76	80	95	3	1	0	0	2	100	65	4.79	4.49	1	2.83	1.1
2001	1656	2	71	4	2	1.57	49	77	92	1	2	0	0	2	120	50	6.25	6.35	2.3	3.44	1.6
2001	1657	2	59	4	2	1.58	72	93	106	0	2	0	0	2	180	85	13.91	4.79	1.55	2.75	1.58
2001	1658	2	65	4	2	1.47	49	78	88	3	2	0	0	1	150	60	5.63	7.49	1.92	5.46	2.09
2001	1659	2	64	5	2	1.62	64	82	99	0	2	0	0	2	130	70	5.62	3.87	1.05	2.1	1.51
2001	1660	2	66	5	2	1.57	59	85	98	1	2	0	0	2	145	90	5.61	3.71	1.48	1.86	1.29
2001	1661	2	70	4	2	1.5	66	97	111	2	2	0	0	2	125	70	9.27	7.45	1.39	4.93	2.87
2001	1662	2	70	5	2	1.55	51	72	95	1	2	0	0	2	146	70	8.01	5.31	1.56	3.22	1.06
2001	1663	2	77	5	2	1.56	49	72	93	1	1	0	0	2	120	45	5.44	4.28	1.56	2.32	0.98
2001	1664	1	78	5	2	1.65	77	86	101	2	1	0	0	2	190	80	5.68	6.01	1.58	4.14	0.9
2001	1665	1	76	1	2	1.73	74	91	106	1	1	0	0	2	130	90	5.34	5.23	1.18	3.78	0.92
2001	1666	2	73	5	5	1.58	66	76	93	1	2	0	1	2	170	80	16.97	7.02	2.13	4.35	1.39
2001	1667	2	66	1	2	1.58	70	86	106	2	2	0	0	2	138	74	6.05	4.69	1.35	3.09	0.79
2001	1668	2	67	4	2	1.55	59	81	97	1	2	0	1	1	170	70	7.87	6.03	1.35	2.4	6.5
2001	1669	2	64	4	5	1.63	52	81	95	1	1	0	1	2	150	75	5.02	3.57	1.54	1.6	0.94
2001	1670	2	65	4	2	1.6	73	94	105	1	1	0	1	1	160	70	6	5.33	1.28	3.08	1.89
2001	1671	2	64	5	2	1.58	79	100	114	2	1	0	1	2	190	90	5.38	5.44	1.26	3.67	1.74
2001	1672	2	70	5	5	1.55	85	114	128	1	2	0	1	1	165	60	5.64	6.05	1.36	4.08	1.15
2001	1673	2	63	4	2	1.7	69	88	104	2	2	0	0	1	110	60	9.86	5.4	2.43	2.79	0.77
2001	1674	2	59	4	2	1.61	74	97	105	2	2	0	1	2	120	75	13.38	6.04	1.28	2.54	5.24
2001	1675	1	72	4	2	1.57	63	80	44	2	2	0	0	1	130	75	5.39	5.28	1.75	3.07	0.89
2001	1676	2	77	4	5	1.45	50	90	97	2	2	0	1	2	165	60	5.75	6.34	1.33	3.19	4.47
2001	1677	2	70	5	2	1.58	64	93	104	4	2	0	1	2	160	80	4.99	5.02	1.53	2.96	1.44
2001	1678	2	67	5	5	1.56	61	93	98	2	2	0	1	1	140	75	5.47	5.28	1.22	3.36	1.54
2001	1679	2	70	4	2	1.62	72	95	108	1	2	0	0	2	110	65	6.11	6.56	1.51	3.67	2.44
2001	1680	1	73	4	2	1.74	82	98	110	2	1	0	1	2	120	60	5.74	5.31	1.51	3.31	0.95
2001	1681	1	67	2	2	1.76	70	87	97	1	1	0	0	2	130	60	5.37	8.11	1.63	4.27	2.42
2001	1682	1	66	1	5	1.66	79	91	107	1	2	0	1	1	140	70	5.47	4.98	1.14	3.33	0.78
2001	1683	2	70	4	2	1.53	54	89	105	0	2	0	0	1	170	80	5.55	7.12	1.66	4.93	1.59
2001	1684	1	72	4	2	1.7	78	100	105	2	1	0	0	1	185	90	8.09	5.45	1.38	3.4	2.02
2001	1685	1	68	1	2	1.66	72	85	101	1	2	0	0	2	140	80	10.33	4.79	1.41	2.93	0.87
2001	1686	2	68	2	2	1.58	68	83	102	1	2	0	1	1	164	80	5.81	5.61	1.56	3.5	1.04
2001	1687	1	68	4	2	1.7	72	97	103	1	1	0	1	2	155	80	9.48	5.18	1.17	2.9	2.97
2001	1688	1	77	3	2	1.65	61	77	96	2	1	1	0	2	160	80	5.27	4.48	1.57	2.7	0.51
2001	1689	2	70	5	2	1.56	56	79	95	4	2	0	1	2	135	70	4.98	4.92	1.51	2.74	1.18
2001	1690	1	69	3	2	1.73	80	100	104	2	1	1	0	1	160	70	6.54	5.29	1.37	3.35	1.13
2001	1691	2	70	5	5	1.57	62	90	98	1	2	0	1	2	160	60	5.93	5.31	1.19	3.6	1.09
2001	1692	1	73	1	2	1.69	77	94	110	1	2	0	0	2	180	110	5.57	4.79	1.09	2.52	3.28
2001	1693	1	69	5	2	1.66	55	95	105	4	1	0	0	2	115	60	9.55	3.7	1.45	1.66	1.14
2001	1694	2	59	1	2	1.6	63	85	97	1	2	0	0	2	90	55	5.04	5.33	1.38	3.32	1.28
2001	1695	1	68	2	2	1.71	70	89	96	1	1	1	0	2	130	75	6.62	5.15	1.36	3.08	1.58
2001	1696	1	69	3	2	1.75	76	95	103	2	2	0	1	1	170	90	5.62	4.57	1.04	3.08	0.96
2001	1697	1	77	4	5	1.68	72	88	99	2	1	0	0	2	195	100	5.76	6.07	1.43	4.03	1.54
2001	1698	2	67	5	5	1.57	60	86	101	1	2	0	1	2	140	80	9.35	5.48	1.13	3.42	1.47
2001	1699	2	67	2	2	1.51	54	81	95	3	2	0	1	1	165	70	5.12	6.86	1.31	4.74	2.58
2001	1700	2	76	5	2	1.56	56	79	96	2	2	0	0	1	125	75	6.01	6.19	1.7	4.02	2.04
2001	1701	1	74	4	2	1.61	75	93	103	1	1	0	0	2	155	80	5.81	5.33	1.84	3.05	0.78
2001	1702	1	79	5	2	1.7	69	92	99	4	2	0	0	2	145	65	5.55	3.95	0.96	2.39	0.99
2001	1703	2	70	5	5	1.52	46	78	88	2	2	0	0	2	105	60	5.98	4.37	1.13	2.6	1.22
2001	1704	1	68	4	2	1.76	75	89	98	2	1	1	1	1	175	95	5.05	4.44	1.06	3.06	0.93
2001	1705	2	64	4	2	1.62	61	84	97	2	1	0	1	1	155	80	5.11	5.6	1.02	3.6	2.55
2001	1706	2	64	4	2	1.62	55	77	95	2	2	0	1	1	155	85	4.89	5.93	1.21	4.18	1.05
2001	1707	2	59	2	2	1.57	51	71	86	3	2	0	0	2	130	75	6.64	6.08	1.66	3.82	1.44
2001	1708	2	67	4	2	1.55	49	74	88	2	2	0	1	2	185	80	5.15	6.39	1.86	4.06	1.03
2001	1709	1	72	4	5	1.75	75	89	100	2	1	0	1	1	180	100	7.29	5.21	1.06	3.45	1.63
2001	1710	2	66	5	2	1.57	72	95	105	3	2	0	1	2	130	75	6.06	7.42	1.35	5.07	1.4
2001	1711	2	72	5	5	1.66	68	90	105	1	2	0	1	1	150	70	5.79	4.82	1.42	2.69	1.38
2001	1712	1	68	4	2	1.8	85	93	106	1	2	0	1	2	135	75	5.26	4.75	1.41	2.98	0.63
2001	1713	2	64	2	2	1.61	72	90	104	3	2	0	0	2	135	65	6.54	4.3	1.14	2.56	1.27
2001	1714	1	77	1	2	1.74	63	83	93	2	1	0	0	1	145	65	5.67	5.24	1.18	3.49	1.22
2001	1715	2	76	4	2	1.63	55	84	100	1	2	0	0	1	170	90	6.14	7.01	1.86	4.59	0.98
2001	1716	2	64	4	5	1.53	65	88	102	1	2	0	0	1	110	60	6.56	5.37	1.4	3.23	1.46
2001	1717	2	64	4	2	1.54	63	94	105	2	2	0	0	2	135	70	15.52	5.45	1.36	3.56	1.63
2001	1718	1	68	3	2	1.72	81	91	101	3	2	0	1	2	145	60	9.7	6.2	0.99	4.3	2.14
2001	1719	1	73	4	5	1.72	75	89	99	1	1	0	0	2	115	60	5.04	4.71	1.01	3.06	1.29
2001	1720	1	74	4	2	1.66	22	82	94	3	1	1	0	2	140	60	6.34	5.61	1.8	3.53	0.77
2001	1721	1	69	4	2	1.76	80	99	106	2	1	0	0	2	130	75	5.52	4.39	0.94	2.8	1.49
2001	1722	1	64	3	2	1.76	80	96	101	2	1	0	0	1	145	50	10.27	3.63	1.15	1.96	1.42
2001	1723	1	69	5	2	1.63	52	74	90	1	1	1	0	2	155	80	5.21	4.35	1.25	2.84	0.75
2001	1724	2	76	4	5	1.55	64	101	103	4	1	0	0	2	130	70	6.34	6.6	2.21	4.01	0.92
2001	1725	2	64	5	2	1.6	55	85	92	2	2	0	1	1	205	100	4.99	6.57	1.75	4.31	1.43
2001	1726	1	69	2	2	1.7	65	92	96	1	1	0	0	1	120	65	12.5	4.16	1.5	2.12	0.69
2001	1727	2	70	4	2	1.58	65	87	107	1	2	0	0	1	180	70	5.58	6.24	1.32	4.07	1.77
2001	1728	1	72	4	2	1.65	63	77	99	2	2	0	0	2	130	70	5.82	4.86	1.45	2.67	0.91
2001	1729	1	67	3	2	1.6	59	82	95	0	1	0	1	2	130	60	5.05	6.02	1.89	3.48	0.69
2001	1730	2	65	5	5	1.52	58	81	98	1	2	0	0	1	140	80	4.65	4.84	1.13	2.97	1.65
2001	1731	2	66	4	2	1.54	63	91	104	2	2	0	1	2	138	80	4.55	6.36	1.21	4.11	1.89
2001	1732	1	66	4	2	1.73	79	94	105	1	2	0	0	2	134	80	5.69	4.83	0.93	2.91	1.69
2001	1733	2	64	4	2	1.58	71	90	108	3	2	0	0	1	160	80	10.49	5.74	1.38	3.7	1.01
2001	1734	2	75	4	2	1.52	60	92	99	1	2	0	1	1	120	74	6.14	5.16	1.13	3.14	1.49
2001	1735	2	67	4	2	1.48	60	92	102	1	2	0	0	1	130	86	5.36	5.16	1.34	3.1	0.75
2001	1736	2	72	5	5	1.59	62	82	102	3	2	0	0	2	120	70	12.37	4.36	1.55	1.94	2.05
2001	1737	2	67	4	2	1.54	84	105	118	1	2	0	1	1	136	90	5.76	6.32	1.49	3.82	2.16
2001	1738	1	65	3	2	1.73	81	105	107	2	1	1	1	2	150	80	5.89	6.38	1.26	4.17	0.97
2001	1739	2	59	2	2	1.6	64	92	101	2	2	0	1	2	124	80	5.27	3.75	0.83	0.88	7.13
2001	1740	2	77	5	5	1.58	70	95	111	1	2	0	1	2	150	64	5.85	6.17	1.33	3.82	2.09
2001	1741	2	68	5	5	1.58	77	106	121	3	2	0	0	1	140	80	5.78	5.4	1	3.28	2.36
2001	1742	1	69	5	2	1.55	69	99	113	2	1	1	0	2	156	86	9.47	5.49	1.1	3.55	2.02
2001	1743	2	68	5	5	1.55	48	74	91	4	2	0	0	2	120	70	5.64	5.81	1.96	3.03	1.56
2001	1744	1	69	3	2	1.68	72	91	98	1	2	1	0	2	110	70	5.15	5.42	1.05	3.42	2.02
2001	1745	1	71	3	2	1.73	71	98	103	1	1	0	0	1	160	90	4.8	4.95	1.1	3.32	1.07
2001	1746	2	71	5	2	1.57	64	95	110	2	2	0	0	2	150	90	6.02	6.23	1.43	3.93	2.01
2001	1747	2	63	4	2	1.57	64	85	104	1	1	0	1	2	120	80	4.83	6.55	1.31	4.36	1.53
2001	1748	2	68	4	2	1.5	53	73	97	0	2	0	0	2	130	80	4.5	6.09	1.77	3.8	0.82
2001	1749	2	65	5	2	1.58	63	89	101	0	2	0	0	2	100	70	4.58	6.2	1.56	3.77	2.17
2001	1750	2	66	4	2	1.5	55	90	102	3	2	0	0	2	130	80	4.83	4.7	1.74	2.24	1.25
2001	1751	1	76	2	2	1.73	64	87	96	1	2	0	1	2	160	90	5.49	4.4	1.3	2.62	1.16
2001	1753	1	69	4	2	1.79	92	109	107	4	1	1	0	1	150	60	5.12	3.99	0.94	2.54	0.75
2001	1754	2	67	5	2	1.61	69	97	110	4	1	0	0	2	114	70	8.55	4.03	1.33	2.05	1.28
2001	1755	2	63	2	2	1.55	61	84	99	1	2	0	0	2	140	74	5.3	4.99	1.62	2.86	1.04
2001	1756	2	63	3	2	1.54	58	79	93	3	2	0	0	1	145	85	5.49	6.3	1.36	4.1	1.14
2001	1757	2	70	1	5	1.6	76	99	106	1	2	0	0	1	125	65	6.1	6.07	1.3	4.11	2.14
2001	1758	2	70	1	5	1.57	64	86	96	1	2	0	1	2	120	75	5.21	5.64	1.43	3.18	1.51
2001	1759	2	72	2	2	1.57	61	84	101	2	2	0	0	1	160	70	6	4.53	1.12	2.69	1.09
2001	1760	2	65	2	2	1.66	70	95	102	4	2	0	1	1	195	100	5.72	5.81	1.34	3.77	1.56
2001	1761	1	62	3	2	1.65	67	77	97	2	1	0	0	2	145	75	4.63	5.24	1.36	3.17	0.97
2001	1762	2	72	5	5	1.5	70	96	111	2	2	0	0	2	150	75	5.79	5.39	1.38	3.3	1.27
2001	1763	2	81	5	5	1.5	45	69	83	2	2	0	1	2	155	80	5.68	3.94	2.24	1.31	0.74
2001	1764	2	67	5	2	1.58	64	88	98	1	2	0	0	1	155	85	6.03	4.93	1.19	2.92	1.28
2001	1765	1	75	4	2	1.57	66	91	100	2	1	0	0	2	155	85	5.39	5.9	1.49	3.65	1.57
2001	1766	2	71	4	2	1.6	59	86	94	1	2	0	0	1	130	70	5.13	6.42	1.7	3.8	1.32
2001	1767	2	66	5	2	1.56	59	80	95	0	1	0	0	1	140	70	4.98	4.41	1.81	2.07	0.66
2001	1768	2	70	5	5	1.57	55	91	98	2	2	0	1	2	125	65	5.6	5.65	1.48	3.3	1.73
2001	1769	2	68	5	2	1.57	90	121	126	0	1	0	0	2	140	65	6.57	5.01	1.11	3.14	1.17
2001	1770	1	69	4	2	1.67	61	87	100	1	1	1	0	2	170	70	5.64	6.37	1.63	4.21	0.86
2001	1771	2	68	5	5	1.56	80	106	114	2	2	0	1	2	175	85	7.29	6.12	1.32	3.88	2.16
2001	1772	1	78	2	2	1.62	81	106	109	1	2	0	1	2	150	75	5.36	5.2	1.13	3.28	1.27
2001	1773	2	72	5	2	1.48	54	79	96	0	2	0	0	2	190	85	5.89	6.12	1.17	4.08	1.81
2001	1774	2	73	4	2	1.55	60	107	109	1	2	0	0	2	195	85	5.49	5.58	1.24	3.25	1.59
2001	1775	1	75	4	2	1.7	70	95	101	1	1	0	0	2	120	60	5.15	5.12	1.58	3.08	0.87
2001	1776	2	67	3	2	1.67	60	85	96	0	2	0	0	1	120	65	6.31	5.51	1.43	3.25	1.63
2001	1777	2	70	5	5	1.56	51	81	89	1	1	0	0	2	110	70	6.03	5.81	1.33	3.32	2.16
2001	1778	2	80	5	5	1.58	58	83	94	2	2	0	0	1	110	60	17.35	5	1.21	2.97	1.91
2001	1779	2	74	4	2	1.48	55	85	99	2	2	0	1	2	105	65	6.09	5.21	1.64	3	0.99
2001	1780	2	80	5	2	1.57	70	95	106	1	2	0	1	2	200	90	5.55	5.44	1.34	3.45	1.79
2001	1781	2	80	5	5	1.56	70	94	106	1	2	0	0	2	205	90	5.85	7.44	1.6	5.38	2.47
2001	1782	1	77	5	2	1.61	85	104	105	2	2	0	0	1	120	70	7.71	5.97	1.1	3.92	2.22
2001	1783	1	76	2	2	1.7	68	88	95	3	2	0	0	2	150	65	5.99	4.78	1.32	2.77	1.91
2001	1784	1	63	2	2	1.69	69	87	95	1	2	0	1	1	130	75	5.92	5.73	1.18	3.68	2.17
2001	1785	1	71	5	2	1.55	68	95	105	0	2	0	0	2	145	80	5.28	5.52	1.51	3.26	0.89
2001	1786	2	66	4	2	1.61	71	98	110	0	2	0	0	1	140	80	8.09	5.94	1.67	4.37	2.53
2001	1787	2	59	3	2	1.57	74	90	105	1	2	0	1	1	165	85	6.22	6.67	1.32	4.38	1.71
2001	1788	1	65	4	2	1.57	74	100	107	3	1	0	0	2	135	75	5.92	4.4	0.96	2.55	1.69
2001	1789	2	74	5	5	1.56	74	105	112	1	1	0	0	1	120	65	5.86	6.23	1.61	4.11	1.16
2001	1790	1	69	4	2	1.65	77	96	111	0	1	0	1	1	170	86	12.52	3.8	0.73	2.35	2.07
2001	1791	2	75	5	2	1.43	49	80	91	2	2	0	0	2	124	60	5.56	5.04	1.48	3.07	0.7
2001	1792	2	62	4	2	1.71	91	104	115	4	2	0	1	2	150	94	9.84	5.36	1.36	3.4	1.88
2001	1793	1	69	2	2	1.68	79	95	103	3	2	1	0	2	130	80	6.31	4	1.45	2	0.49
2001	1794	2	70	2	2	1.53	49	70	92	2	2	0	0	2	120	60	5.36	5.14	1.61	2.72	0.99
2001	1795	2	68	4	2	1.55	83	105	120	3	1	0	1	2	140	80	6.46	5.11	1.26	3.25	1.77
2001	1796	2	75	5	5	1.63	80	101	114	1	1	0	0	2	146	90	8.29	6.67	1.33	4.25	2.06
2001	1797	2	70	3	2	1.53	48	79	94	3	1	0	0	2	140	70	5.14	5.46	1.4	3.42	1.11
2001	1798	1	61	3	2	1.69	69	89	98	1	1	0	1	2	130	80	5.2	5.88	1.2	3.94	1
2001	1799	2	61	5	2	1.61	66	88	101	1	2	0	0	2	120	80	5.56	5.72	1.41	3.63	1.86
2001	1800	2	70	5	2	1.49	55	85	103	2	2	0	1	1	140	80	5.04	5.34	1.81	3.08	0.84
2001	1801	2	66	5	2	1.56	65	95	109	2	2	0	0	1	150	80	17.59	6.64	1.39	3.79	3.14
2001	1802	2	72	4	5	1.6	76	90	113	4	2	0	0	2	130	60	16.15	5.75	1.6	3.43	1.28
2001	1803	2	70	4	2	1.56	67	87	105	1	2	0	1	2	150	100	5.76	6.43	1.53	4.18	1.64
2001	1804	1	65	2	2	1.75	69	91	97	2	1	1	0	2	130	60	6.3	4.53	1.46	2.58	0.57
2001	1805	1	68	4	5	1.66	78	96	106	2	1	0	0	2	160	80	5.82	4.14	1.27	2.32	0.75
2001	1806	2	66	4	2	1.59	65	78	102	3	2	0	1	2	140	80	6.05	6.52	1.37	4.48	1.78
2001	1807	1	79	2	2	1.78	78	97	104	1	1	0	0	1	140	70	5.63	5.67	1.41	3.37	1.17
2001	1808	1	79	1	2	1.69	63	87	99	1	1	0	0	1	146	80	6.26	3.47	0.88	1.97	1.03
2001	1809	2	66	1	2	1.57	53	77	90	0	2	0	0	2	110	70	5.46	3.78	1.83	1.62	0.62
2001	1810	1	74	3	2	1.64	65	89	102	1	2	0	0	1	150	80	7.79	5.96	1.23	3.97	1.67
2001	1811	2	68	5	2	1.57	57	85	101	2	2	0	1	1	150	80	5.98	5.89	1.61	3.76	0.95
2001	1812	2	70	5	5	1.71	69	86	105	2	2	0	0	2	176	90	5.3	4.14	1	1.37	4.79
2001	1813	1	76	3	2	1.7	84	100	109	1	1	0	0	1	140	100	6.01	4.4	0.98	3.32	1.3
2001	1814	2	72	5	2	1.55	59	86	101	1	2	0	0	1	170	84	5.23	5.49	1.45	4.31	1.7
2001	1815	2	74	3	5	1.57	60	86	106	1	1	0	1	1	160	60	6.82	6.1	1.23	3.91	1.24
2001	1816	1	69	4	2	1.6	56	78	90	2	2	0	1	1	166	90	5.41	5.3	1.49	3.31	0.72
2001	1817	2	68	5	2	1.56	90	100	128	1	2	0	1	2	140	90	6.77	6.14	1.65	3.76	1.41
2001	1818	2	66	5	5	1.54	74	89	113	0	2	0	0	1	124	80	5.57	5.44	1.49	2.88	2.12
2001	1819	2	71	5	2	1.63	71	95	112	1	2	0	1	1	180	90	6.31	5.15	1.03	3.58	0.99
2001	1820	1	72	1	2	1.68	77	89	103	1	1	0	0	1	140	80	5.3	4.49	0.86	2.45	2.67
2001	1821	2	72	3	2	1.55	55	85	97	1	1	0	0	2	120	60	9.56	5.84	1.12	3.49	2.82
2001	1822	1	67	4	2	1.71	94	100	120	2	1	1	1	2	160	80	5.55	4.44	1.26	2.56	0.98
2001	1823	1	75	5	5	1.64	57	84	98	2	1	0	0	2	150	80	4.66	4.75	1.55	2.5	1.16
2001	1824	2	73	5	2	1.59	72	97	111	1	2	0	0	1	190	70	9.66	4.91	1.5	2.96	1.05
2001	1825	2	63	3	2	1.63	67	85	105	3	2	0	0	2	126	80	6.67	6.68	1.5	4.04	1.84
2001	1826	2	59	4	2	1.49	61	93	104	4	1	1	0	2	146	84	5.51	5.35	1.52	3.45	1.05
2001	1827	2	63	4	2	1.55	65	86	104	2	2	0	0	2	140	94	5.21	5.56	2.02	3.09	1.04
2001	1828	1	67	2	2	1.71	65	82	94	0	2	0	1	1	146	90	5.33	4	1.06	1.89	3.06
2001	1829	2	67	4	5	1.6	70	90	106	1	2	0	0	2	140	80	5.12	6.09	1.38	4.07	2.12
2001	1830	2	67	3	2	1.54	67	84	107	2	2	0	0	1	140	80	5.9	5.58	1.34	3.43	1.98
2001	1831	2	68	5	2	1.54	59	94	109	1	2	0	0	1	134	80	5.57	4.66	1.03	2.79	1.41
2001	1832	2	68	4	2	1.5	51	79	95	1	2	0	1	2	140	74	4.97	6.83	1.85	3.84	1.07
2001	1833	2	68	5	5	1.55	67	93	112	1	2	0	1	1	150	80	7.67	5.37	1.1	3.47	1.52
2001	1834	2	71	2	2	1.49	56	81	101	1	2	0	0	1	160	80	5.79	5.44	1.53	3.38	0.85
2001	1835	2	71	2	2	1.5	65	89	102	1	2	0	0	1	160	80	5.07	4.61	2.02	1.99	0.61
2001	1836	1	75	5	2	1.57	69	94	102	4	2	0	1	2	160	80	4.94	5.65	1.16	3.88	0.87
2001	1837	1	64	2	2	1.63	74	96	100	3	1	0	0	2	130	70	5.53	3.1	1.14	1.41	0.65
2001	1838	2	71	4	2	1.57	71	92	108	1	2	0	1	2	130	70	13.53	5.17	1.1	2.98	2.22
2001	1839	2	62	2	2	1.6	73	90	110	2	2	0	1	1	140	88	6.07	5.39	1.23	3.2	1.72
2001	1840	2	64	4	2	1.63	73	86	104	1	2	0	0	2	160	90	5.48	4.91	1.52	2.65	1.02
2001	1841	2	63	3	2	1.61	81	90	115	3	2	0	1	2	180	90	5.09	7.15	1.81	4.55	1.55
2001	1842	2	64	4	2	1.5	60	85	104	1	2	0	0	1	160	90	6.5	4.75	1.15	1.5	5.95
2001	1843	2	63	4	2	1.59	57	71	93	2	2	0	1	2	160	80	5.78	6.63	2.52	3.67	0.94
2001	1844	2	72	4	2	1.54	69	107	117	2	2	0	1	2	170	80	10.92	5.44	1.41	3.34	1.04
2001	1845	2	70	5	2	1.58	46	69	89	0	2	0	1	2	156	90	5.13	7.36	3.1	3.67	0.95
2001	1846	1	65	4	2	1.77	70	83	99	2	1	0	0	2	106	70	5.32	2.8	1.26	1.3	0.5
2001	1847	1	72	4	2	1.66	90	106	114	4	1	1	0	2	160	80	5.25	5.48	1.56	3.29	1.29
2001	1848	2	65	5	2	1.63	67	93	106	1	2	0	0	2	134	80	6.11	4.61	0.96	2.76	1.74
2001	1849	1	65	2	2	1.77	79	109	116	2	1	0	1	2	170	90	6.59	3.51	1.29	1.86	0.48
2001	1850	2	68	5	2	1.63	65	88	101	1	2	0	0	2	160	80	4.9	6	1.41	3.71	2.31
2001	1851	1	69	4	2	1.72	82	95	102	2	1	1	1	2	140	90	5.89	4.23	1.15	2.3	1.92
2001	1852	1	67	4	2	1.83	112	119	125	2	1	1	1	1	140	70	4.83	4.3	1.18	2.75	1.17
2001	1853	2	63	4	2	1.62	67	83	95	2	2	0	1	1	175	85	7.04	7.2	1.43	4.57	3.38
2001	1854	2	72	5	5	1.5	55	85	97	1	1	0	0	2	95	55	17.81	4.64	1.23	2.54	2.1
2001	1855	2	61	4	2	1.6	66	88	103	2	1	0	1	1	115	60	6.04	5.86	1.23	3.68	2.06
2001	1856	2	70	5	2	1.61	82	101	111	1	2	0	1	2	135	85	5.98	5.31	1.39	3	1.96
2001	1857	2	61	5	2	1.6	75	90	103	2	2	0	0	1	140	80	6.61	5.36	1.06	3.21	2.76
2001	1858	2	59	3	2	1.55	65	87	100	1	2	0	0	2	155	85	5.48	6.41	1.82	4.01	1.12
2001	1859	1	69	5	2	1.65	75	85	101	4	2	0	0	2	180	100	5.13	5.38	1.37	3.49	0.87
2001	1860	2	71	4	5	1.49	34	77	81	1	1	0	0	2	145	70	7.69	4.64	1.89	2.12	1.03
2001	1861	2	70	5	2	1.61	80	106	113	2	2	0	0	1	150	60	6.85	5.89	1.16	3.77	1.41
2001	1862	2	66	4	5	1.61	64	79	96	3	2	0	0	2	150	60	6.7	3.73	1.34	2.05	0.78
2001	1863	1	65	3	2	1.66	65	92	95	1	1	0	0	1	145	85	5.5	7.18	1.23	5.31	1.21
2001	1864	1	73	4	5	1.8	86	102	103	1	1	1	0	2	135	75	7.42	6.83	1.36	4.33	2.44
2001	1865	2	63	4	5	1.55	60	90	103	2	2	0	0	2	110	70	10.76	4.34	1.42	2.49	1.19
2001	1866	2	68	5	5	1.6	76	99	105	1	2	0	0	2	145	75	5.78	5.12	1.12	3.42	1.35
2001	1867	2	59	4	2	1.57	75	95	103	2	2	0	1	1	160	80	5.37	5.28	1.13	3.28	2.02
2001	1868	2	63	4	5	1.61	54	89	95	2	2	0	0	2	120	55	7.2	4.7	1.63	2.91	0.53
2001	1869	2	73	5	2	1.53	97	118	128	1	2	0	0	2	235	120	5.84	5.16	1.52	2.98	1.32
2001	1870	1	75	4	2	1.64	65	88	100	1	2	0	0	2	180	90	5.92	3.64	0.93	2.32	0.7
2001	1871	2	70	5	5	1.61	75	96	108	2	2	0	0	1	180	75	12.59	6.64	1.79	4.01	1.69
2001	1872	2	62	3	5	1.68	84	94	105	2	2	0	0	1	150	70	5.95	5.41	1.41	2.9	2.17
2001	1873	2	63	5	2	1.47	60	87	102	2	2	0	1	1	120	70	5.32	4.84	1.24	3.09	1.37
2001	1874	2	63	3	2	1.55	65	91	98	1	2	0	0	2	150	65	9.4	5.57	1.08	3.91	1.85
2001	1875	2	70	2	5	1.65	53	73	90	1	2	0	1	2	100	50	5.22	5.64	1.85	3.2	0.58
2001	1876	2	66	5	2	1.56	74	93	106	1	2	0	1	2	140	80	4.96	5.81	1.55	2.57	1.48
2001	1877	1	72	5	2	1.77	97	110	116	2	1	0	1	1	150	85	5.45	4.21	1.06	2.47	1.6
2001	1878	1	67	3	2	1.76	84	98	104	1	2	0	1	2	170	100	6.01	4.7	1.19	3.14	0.72
2001	1879	1	67	4	2	1.72	80	98	103	1	1	0	0	2	130	70	5.09	6.15	1.1	4.24	1.88
2001	1880	2	70	5	2	1.57	76	98	114	1	2	0	0	1	135	70	7.78	5.32	1.04	3.4	2.3
2001	1881	2	65	5	2	1.46	96	81	94	1	2	0	0	2	120	65	6.66	6.61	1.57	4.5	1.43
2001	1882	2	75	5	5	1.42	64	100	112	1	2	0	0	2	110	60	5.57	5.1	1.37	2.9	1.43
2001	1883	2	68	5	2	1.63	64	82	94	1	2	0	0	2	155	80	5.83	6.77	1.78	4.46	1.07
2001	1884	2	64	5	2	1.61	57	117	106	2	1	0	1	1	135	70	5.53	5.55	1.51	3.66	0.95
2001	1885	2	86	5	5	1.48	45	80	89	1	1	0	0	1	95	55	5.94	4.24	1.38	2.26	0.7
2001	1886	2	70	5	5	1.49	66	76	88	1	2	0	0	1	230	90	7.08	3.83	1.06	2.12	0.99
2001	1887	1	67	4	2	1.69	80	104	103	2	1	0	0	2	100	60	5.73	4.05	1.06	2.68	1.35
2001	1889	2	62	5	2	1.51	60	89	99	1	2	0	0	2	180	90	6.07	7.38	1.55	5.04	1.02
2001	1890	2	64	4	2	1.51	60	88	99	1	2	0	0	1	115	70	5.21	5.41	1.56	3.28	0.91
2001	1891	1	66	4	2	1.83	90	99	101	1	1	0	0	1	145	90	9.94	5.06	1.16	3.29	1.88
2001	1892	2	70	5	2	1.53	59	91	103	2	1	0	0	2	150	80	8.6	4.85	1.65	2.54	1.05
2001	1893	1	68	4	2	1.68	74	92	95	1	1	0	0	2	130	65	6.8	5.42	1.59	3.25	1.75
2001	1894	1	68	3	5	1.81	90	98	116	2	1	1	0	2	140	90	8.6	6.31	1.1	4.15	2.32
2001	1895	1	65	3	2	1.67	50	74	85	2	1	0	0	2	105	55	6.15	4.65	1.29	2.7	1.06
2001	1896	1	78	5	5	1.68	78	95	105	2	1	0	0	1	125	65	5.1	4.07	0.99	2.31	1.49
2001	1897	2	80	5	5	1.48	67	103	109	2	2	0	0	2	120	75	6.26	5.84	1.16	4.01	1.49
2001	1898	2	72	5	2	1.55	65	94	109	0	2	0	1	1	135	80	5.22	5.79	1.38	3.77	1.62
2001	1899	2	76	5	2	1.5	47	75	90	2	2	0	1	1	180	90	4.7	4.98	1.14	2.51	3.3
2001	1900	2	73	5	5	1.55	64	85	106	1	2	0	0	1	160	80	5.19	5.5	1.28	3.85	1.9
2001	1901	2	68	5	2	1.5	62	86	109	1	2	0	1	1	130	80	4.86	6.4	1.97	3.55	1.91
2001	1902	2	72	2	2	1.57	95	117	133	1	2	0	1	1	150	80	5.44	6.29	1.47	3.71	1.83
2001	1903	2	64	4	2	1.5	61	89	102	1	2	0	0	1	130	80	9.37	4.89	1.13	3.01	1.22
2001	1904	2	63	3	2	1.54	63	86	102	1	2	0	1	1	110	66	5.97	4.84	1.09	3.1	1.3
2001	1905	2	73	4	5	1.55	78	98	119	1	2	0	0	1	150	70	5.09	4.98	1.42	2.54	1.63
2001	1906	2	67	4	2	1.54	52	77	93	1	2	0	1	2	160	94	5.09	3.68	1.3	1.81	0.94
2001	1907	1	68	2	2	1.73	81	95	107	1	1	1	0	2	150	80	5.93	5.56	1.58	3.42	1.06
2001	1908	1	65	3	2	1.66	77	93	103	1	1	1	0	1	146	80	4.9	4.93	0.93	3.18	1.83
2001	1909	2	64	5	2	1.5	72	88	112	2	2	0	0	2	170	80	8.95	5.08	1.09	3.48	1.29
2001	1910	2	61	2	2	1.61	75	93	109	1	2	0	1	2	116	70	6.82	5.11	1.01	3.28	1.94
2001	1911	2	65	2	2	1.66	84	94	112	1	2	0	1	1	144	60	5.39	5.19	1.4	3.04	1.98
2001	1912	1	72	2	2	1.59	75	96	112	4	2	0	1	1	190	86	5.08	5.06	1.15	3	1.75
2001	1913	1	75	4	5	1.75	72	87	102	2	2	0	0	1	120	60	8.28	4.26	1.29	2.36	0.58
2001	1914	1	60	2	2	1.7	75	95	105	4	1	0	1	2	130	70	4.96	5.25	1.33	3.31	1.31
2001	1915	1	61	4	2	1.77	76	92	100	2	1	1	1	1	160	100	4.71	4.21	1.48	2.24	0.77
2001	1916	1	73	3	2	1.77	70	88	97	2	1	0	0	2	120	80	5.36	7.33	2.15	4.7	0.99
2001	1917	1	65	1	2	1.67	71	84	99	1	1	0	0	2	110	66	4.91	5.13	1.17	3.1	1.26
2001	1918	2	67	5	2	1.58	78	94	112	1	2	0	0	2	160	80	5.88	6.32	1.25	3.42	2.88
2001	1919	2	74	5	5	1.46	69	96	111	1	2	0	0	1	166	90	5.89	4.68	1.78	2.25	1.43
2001	1920	2	73	5	5	1.49	68	90	109	1	2	0	0	1	168	80	5.1	6.4	1.41	4.1	1.85
2001	1921	2	73	5	2	1.54	68	96	109	1	2	0	1	1	120	80	5.64	5.19	1.26	3.07	2.11
2001	1922	1	63	2	2	1.65	52	63	83	2	1	0	1	1	110	68	4.69	3.23	1.26	1.46	0.74
2001	1923	1	71	4	2	1.64	64	76	89	2	2	1	0	2	140	80	5.6	4.25	1.81	1.85	0.52
2001	1924	2	59	3	5	1.62	64	81	100	2	1	0	0	2	118	66	9.05	4.77	1.41	2.93	1
2001	1925	2	70	4	5	1.67	81	91	107	1	2	0	0	1	170	90	4.66	5.35	1.3	2.8	3.17
2001	1926	2	63	5	2	1.67	95	111	115	4	2	0	0	2	125	70	5.57	3.96	0.98	2.04	0.99
2001	1927	1	66	4	2	1.73	77	90	99	2	1	0	0	2	110	60	3.91	5.39	1.64	3.08	0.81
2001	1928	2	64	5	2	1.58	70	92	102	2	1	0	1	1	205	90	5.1	5.14	1.14	3.29	1.58
2001	1929	1	74	4	5	1.68	64	83	93	2	1	1	0	2	115	60	5.13	4.56	1.26	2.81	0.82
2001	1930	1	69	4	2	1.7	85	96	104	2	1	0	0	2	130	85	5.03	5.85	1.05	4.13	1.79
2001	1931	2	70	5	2	1.58	60	86	96	0	2	0	1	2	180	90	5.72	5.37	1.3	3.39	1.54
2001	1932	1	63	3	2	1.77	98	100	108	2	1	0	0	2	120	80	7.74	6.03	1.03	3.08	1.34
2001	1933	1	69	4	2	1.77	64	80	96	2	1	0	1	2	125	70	5.21	3.94	1.29	2.22	0.63
2001	1935	2	64	4	2	1.56	61	84	96	2	2	0	0	2	140	75	5.19	5.34	1.68	3.16	1.16
2001	1936	1	63	3	2	1.61	61	88	90	2	1	0	0	2	100	65	4.72	5.95	1.4	3.76	1.89
2001	1937	2	64	4	2	1.62	59	81	96	2	2	0	0	1	150	70	5.18	5.03	1.46	3.23	0.69
2001	1938	1	62	4	2	1.74	91	105	108	1	1	0	1	2	130	80	5.43	3.74	0.73	2.1	2.69
2001	1939	1	69	4	2	1.63	75	96	102	1	2	0	0	1	155	85	6.86	3.9	1.37	2.24	0.54
2001	1940	1	77	5	2	1.66	70	93	97	2	1	0	0	2	160	70	6.46	5.56	1.22	3.55	1.29
2001	1941	1	60	3	2	1.66	70	88	99	3	1	1	0	2	100	65	4.59	4.78	1.29	2.83	1.17
2001	1942	1	60	2	2	1.66	80	95	99	2	1	1	1	2	140	80	5.48	5.43	1.49	3.46	0.98
2001	1943	2	60	4	2	1.6	84	104	114	2	2	0	1	1	150	80	6.07	6.13	1.1	3.82	2.83
2001	1944	1	60	3	2	1.56	70	94	106	1	2	0	0	2	100	60	4.58	4.72	1.15	2.74	1.63
2001	1945	2	63	4	2	1.55	55	80	91	1	2	0	0	1	120	70	4.13	6.08	1.2	3.64	3.37
2001	1946	2	63	5	2	1.66	79	94	110	2	2	0	0	1	100	60	4.78	4.21	1.24	2.5	1.29
2001	1947	1	82	4	5	1.65	74	93	103	2	2	0	1	2	120	55	4.4	5.1	1.39	3.01	1.35
2001	1948	2	68	5	5	1.55	64	92	99	0	1	0	0	2	145	75	5.04	6.28	1.5	3.92	2.72
2001	1949	2	70	5	2	1.57	56	88	98	1	2	0	0	2	145	60	5.26	4.25	1.77	1.58	2.02
2001	1950	2	68	3	2	1.62	80	88	101	4	2	0	0	2	120	60	4.4	3.73	0.94	2.38	0.73
2001	1951	2	64	4	2	1.54	68	93	106	1	1	0	1	1	180	90	5.2	5.78	1.28	4.04	1.18
2001	1952	1	67	2	2	1.71	64	81	98	1	2	0	0	2	100	60	4.76	4.96	1.3	2.33	0.84
2001	1953	1	69	1	2	1.59	85	107	113	1	2	0	0	1	150	70	5.59	5.1	1.41	2.99	1.56
2001	1954	1	64	3	2	1.68	81	101	110	1	1	1	1	2	144	88	5.91	5.42	1.05	3.77	1.2
2001	1955	2	67	4	2	1.6	86	99	119	1	1	0	1	1	136	76	6.1	4.8	1.14	2.91	2.04
2001	1956	1	69	5	2	1.71	67	87	100	2	2	0	1	2	128	80	5.32	4.84	1.18	3.29	0.84
2001	1957	2	67	5	2	1.54	59	81	100	1	1	0	0	1	156	80	5.66	6.25	1.93	3.83	1.29
2001	1958	1	73	3	2	1.72	80	91	109	2	1	1	0	1	180	100	6.03	4.36	1.14	2.46	0.98
2001	1959	2	59	3	2	1.69	67	86	104	1	2	0	1	2	120	70	4.96	5.4	1.34	3.35	1.66
2001	1960	2	74	5	2	1.57	58	97	105	1	2	0	0	2	140	70	4.32	5.71	1.39	3.62	1.45
2001	1961	2	64	5	5	1.58	55	74	96	2	2	0	1	1	100	60	4.59	4.27	1.29	2.33	0.82
2001	1962	1	69	3	2	1.64	49	70	89	4	1	0	0	2	144	76	4.38	4.83	1.18	2.95	0.99
2001	1963	1	69	5	5	1.52	55	82	98	1	2	0	0	2	166	80	5.51	7.31	1.69	4.67	1.93
2001	1964	1	64	4	2	1.76	83	93	103	1	2	0	0	2	136	70	5.15	4.19	1.06	2.76	0.56
2001	1965	2	68	4	2	1.57	65	100	107	1	2	0	0	2	130	66	8.93	5.2	1.12	3.13	1.29
2001	1966	2	68	4	2	1.57	65	96	107	2	2	0	0	2	180	100	8.76	9.97	1.4	6.53	4.85
2001	1967	1	60	3	2	1.65	78	99	107	1	2	0	0	2	160	80	7.61	4.86	1.09	3.07	1.44
2001	1968	1	77	3	2	1.78	59	86	97	1	1	1	1	1	150	72	4.77	4.98	1.68	2.75	0.64
2001	1969	2	70	5	2	1.62	77	98	115	2	2	0	0	2	154	90	5.53	5.4	1.22	3.48	1.4
2001	1970	2	70	5	2	1.56	50	80	96	2	2	0	0	1	110	70	19.54	7.34	1.83	5.1	1.77
2001	1971	1	74	5	2	1.62	82	106	114	2	1	0	0	1	156	80	5.81	4.98	1.22	3.23	1.32
2001	1972	1	77	4	2	1.6	50	75	94	2	1	1	0	2	160	70	4.79	4.52	1.39	2.69	0.48
2001	1973	2	65	3	2	1.46	50	77	91	1	2	0	0	1	150	80	4.71	4.03	1.81	1.97	0.54
2001	1974	2	63	4	2	1.52	70	94	108	2	2	0	0	1	130	80	6.3	5.67	1.15	3.8	1.29
2001	1975	2	66	2	2	1.73	76	85	105	0	2	0	0	1	130	80	5.86	5.31	1.4	3.32	1.41
2001	1976	2	71	5	5	1.56	68	99	105	2	2	0	1	1	150	80	10.59	5.42	1.2	3.58	1.74
2001	1977	2	61	5	2	1.46	59	84	101	1	2	0	0	2	160	80	5.23	7.73	1.55	5.3	2.17
2001	1978	1	66	4	2	1.72	95	107	111	4	2	0	1	1	130	80	6.12	3.8	0.95	2.21	1.29
2001	1979	2	63	5	2	1.54	53	82	94	4	1	0	0	1	140	80	4.79	5.47	1.19	3.55	1.73
2001	1980	1	67	4	2	1.69	60	80	93	0	1	1	0	2	170	80	4.7	5.34	1.43	3.6	0.72
2001	1981	2	67	5	2	1.51	60	89	106	1	2	0	0	2	150	80	11.66	6.26	1.58	4.2	0.97
2001	1982	2	70	5	5	1.48	67	102	114	2	2	0	1	1	180	86	5.19	5.48	1.21	3.66	1.62
2001	1983	1	80	4	2	1.66	80	98	111	2	2	0	0	2	180	80	4.74	3.51	0.77	1.86	1.37
2001	1984	2	65	5	2	1.57	82	96	111	2	2	0	1	1	156	80	6.77	5.08	1.31	3.09	1.96
2001	1985	2	76	5	2	1.56	49	76	93	1	2	0	0	2	140	70	4.56	4.59	1.89	2.37	0.65
2001	1986	2	80	4	2	1.53	68	92	111	1	1	0	0	2	160	80	5.49	5.94	1.56	3.66	2.19
2001	1987	2	70	5	5	1.55	73	93	113	2	2	0	0	2	110	70	5.31	5.29	1.19	3.57	1.09
2001	1988	1	61	1	2	1.69	73	90	99	1	2	0	0	2	110	78	5.96	5.77	1.13	4.13	1.5
2001	1989	2	64	5	2	1.5	57	86	102	2	2	0	0	2	180	100	5.59	5.46	1.51	3.36	1.39
2001	1990	1	73	5	2	1.72	106	110	124	2	1	0	0	2	154	100	5.15	5.99	1.64	3.91	1.18
2001	1991	2	70	4	2	1.55	54	88	100	2	2	0	0	2	144	80	5.4	6.43	1.17	4.67	1
2001	1992	2	70	5	2	1.61	69	87	109	1	2	0	0	2	140	80	5.77	8.2	1.43	5.84	1.92
2001	1993	2	70	5	2	1.57	87	106	121	2	2	0	0	2	170	80	9.36	4.83	1.03	2.92	1.57
2001	1994	2	66	4	2	1.65	68	91	104	2	2	0	0	2	164	80	6.03	5.35	1.37	3.28	1.48
2001	1996	2	65	4	2	1.56	59	84	95	4	2	0	0	2	160	65	10.74	5.07	1.18	3.37	1.15
2001	1997	2	74	5	2	1.55	59	86	99	1	2	0	0	1	120	65	5.7	6.05	1.26	4.02	2.85
2001	1998	1	66	4	2	1.62	78	101	106	2	1	0	0	1	165	95	5.32	5.02	1.31	3.01	0.85
2001	1999	1	68	4	2	1.67	62	89	94	1	1	1	0	2	130	60	5.01	4.02	1.43	2.07	0.74
2001	2000	1	65	4	2	1.63	64	82	96	1	1	0	0	1	145	85	5.41	5.65	1.67	3.6	0.67
2001	2001	1	69	4	2	1.71	79	97	103	1	1	0	0	1	140	70	9.99	5.94	1.27	2.47	5.08
2001	2002	2	72	5	2	1.57	86	115	119	1	2	0	0	1	125	80	6.22	5.68	1.34	3.71	1.25
2001	2003	2	71	5	2	1.54	66	87	104	2	2	0	1	1	135	85	5.49	6.26	1.56	4.07	1.06
2001	2004	1	67	4	5	1.74	61	88	101	0	1	0	0	1	120	75	6.7	7.61	1.4	4.29	4.23
2001	2005	2	67	4	2	1.64	83	102	117	2	2	0	1	2	165	80	5.45	6.08	1.37	3.74	2.17
2001	2006	2	59	3	2	1.48	55	81	93	1	2	0	0	2	145	80	6.32	4.78	1.52	2.65	1.19
2001	2007	2	63	4	2	1.57	59	83	94	1	2	0	0	2	205	95	4.58	4.48	1.44	2.49	0.61
2001	2008	2	61	3	2	1.6	77	96	113	2	2	0	1	2	150	80	5.64	7.49	1.37	5.04	2.31
2001	2009	2	63	5	2	1.56	59	81	92	1	1	0	0	2	160	70	5.37	4.71	1.1	2.6	1.93
2001	2010	1	63	4	2	1.7	76	97	101	2	2	0	1	2	115	75	5.22	5.06	1.11	3.73	0.83
2001	2011	1	71	4	2	1.7	61	87	94	2	1	0	1	1	115	75	5.12	5.58	1.11	3.93	0.99
2001	2012	1	68	2	2	1.69	64	79	91	1	1	1	0	1	195	100	13.74	3.93	0.99	2.51	0.72
2001	2013	1	73	4	2	1.66	89	101	113	1	1	0	1	2	170	70	8.42	4.77	1.24	3.04	1.19
2001	2014	2	66	5	2	1.62	76	92	110	1	2	0	0	2	130	70	5.55	4.84	1.36	2.93	1.07
2001	2016	2	72	5	5	1.48	41	79	89	2	1	0	0	2	110	60	4.7	5.98	1.92	3.49	0.77
2001	2017	2	64	5	5	1.56	55	84	95	2	2	0	1	2	130	70	5.55	4.95	1.5	2.8	0.68
2001	2018	2	70	5	2	1.53	56	83	96	2	1	0	1	2	150	65	5.47	4.51	1.38	2.77	0.56
2001	2019	2	66	4	2	1.59	70	94	103	1	2	0	1	2	138	80	6.12	5.57	1.54	3.13	1.42
2001	2020	1	68	4	2	1.61	52	75	83	2	1	1	0	2	115	55	5.31	4.64	1.82	2.32	0.66
2001	2021	2	73	4	2	1.59	57	79	94	2	2	0	0	2	155	65	5.78	8.72	1.94	6.18	1.19
2001	2022	1	79	4	2	1.65	89	116	110	4	2	0	0	2	165	80	6.39	7.58	1.5	5.26	2.04
2001	2023	1	66	4	2	1.64	59	75	87	1	1	0	0	2	140	70	4.69	4.7	1.52	2.95	0.45
2001	2024	1	73	5	2	1.64	77	95	101	3	1	0	0	2	142	90	4.8	8.16	1.61	5.53	1.31
2001	2025	2	70	4	2	1.58	50	70	97	2	2	0	0	2	160	80	5.22	2.79	1.63	0.73	0.46
2001	2026	2	71	5	2	1.58	76	102	118	1	2	0	0	2	160	90	5.99	4.98	1.63	2.7	1.35
2001	2027	2	82	5	5	1.54	59	91	100	1	2	0	0	2	158	80	4.92	5.74	1.86	3.04	1.1
2001	2028	2	64	4	2	1.55	61	85	99	1	2	0	1	2	180	100	6.47	4.76	0.95	2.77	2
2001	2029	1	67	3	2	1.74	79	92	104	2	1	0	1	2	150	80	4.73	5.83	1.02	4.24	1.38
2001	2030	2	66	5	2	1.56	61	78	102	1	1	0	0	1	160	80	5.18	5.92	1.33	4.14	1.11
2001	2031	2	71	5	5	1.56	63	97	108	4	2	0	0	1	136	80	5.35	4.27	1.47	2.28	0.7
2001	2032	1	61	2	2	1.7	72	88	100	1	2	0	0	2	126	80	5.55	6.7	1.36	4.46	2.04
2001	2033	2	70	5	5	1.51	73	102	111	4	2	0	1	1	160	80	12.72	5.26	1.18	3.27	1.55
2001	2034	2	65	4	2	1.51	66	91	105	2	2	0	1	1	170	90	5.68	5.61	1.69	3.31	1.38
2001	2035	2	64	5	2	1.58	81	95	126	1	1	0	1	2	120	80	9.39	6.5	1.14	4.6	1.31
2001	2036	2	59	4	2	1.51	53	72	91	1	2	0	0	2	150	80	5.1	4.72	1.69	2.6	0.77
2001	2037	2	80	5	2	1.49	56	93	103	1	2	0	0	2	190	100	5.49	3.89	1.28	2.12	1.06
2001	2038	2	59	4	2	1.55	60	82	102	1	2	0	0	2	120	70	5.81	4.49	1.84	2.14	0.42
2001	2039	2	70	5	2	1.56	68	92	108	3	2	0	1	2	160	80	5.3	4.91	1.37	3.23	1.16
2001	2040	2	67	5	2	1.6	71	98	110	2	1	0	0	2	140	80	7.45	5.8	1.22	2.4	5.79
2001	2041	1	67	3	2	1.81	83	93	105	2	1	0	1	2	120	80	5.31	5.49	1.35	3.57	1.12
2001	2042	1	72	5	5	1.6	72	90	107	2	1	0	0	2	180	90	4.53	4.08	0.94	1.83	2.82
2001	2043	2	71	5	2	1.5	68	95	108	3	2	0	0	2	140	70	6.61	4.97	1.05	3.07	1.62
2001	2044	2	70	5	2	1.43	54	85	100	2	1	0	0	2	130	70	6.28	5.51	1.25	3.76	1.1
2001	2045	2	61	5	2	1.62	69	89	102	1	2	0	1	2	150	80	10.73	4.82	1.43	2.54	1.51
2001	2046	2	64	3	2	1.48	57	85	101	1	2	0	1	2	140	70	6.05	5.63	1.24	3.47	1.41
2001	2047	2	64	5	5	1.6	75	91	110	1	1	0	0	2	170	80	4.84	4.7	1.36	2.68	0.99
[truncated: 2,347 more rows]
